# Supplementary material for: Mitoferrin2 is a synthetic lethal target for chromosome 8p deleted cancers
Source: Genome Med. 2024 Jun 17;16:83. doi: 10.1186/s13073-024-01357-w (PMC11181659; doi:10.1186/s13073-024-01357-w)
Supplement: Supplementary file 2 — Additional file 2: Table S1: Contains differential (d)CERES scores for chromosome 8p deleted cell lines and BaCoN SL scores for all significant chromosome 8p dCERES hits. [file 13073_2024_1357_MOESM2_ESM.xlsx]

## Sheet: dCERES_scores_chr8p
gene	chr8p_dCERES	Wilcoxons_pvalue_DEL_nonDEL	adj_pvalue_IHW	CERES_chr8p_DEL	CERES_chr8p_nonDEL	chromosome	is_8pSL
TTI2	-0.210109	6.40533e-13	1.15495e-09	-1.2052	-0.995094	chr8	1
POLR3D	-0.199759	1.02846e-12	1.15495e-09	-0.980539	-0.78078	chr8	1
VPS37A	-0.169086	3.19171e-06	0.00387803	-0.72921	-0.560124	chr8	1
PPP2CA	-0.165739	3.2274e-06	0.000879313	-1.209	-1.04326	chr5	1
ASH2L	-0.148463	3.21421e-12	1.42196e-08	-0.505476	-0.357013	chr8	1
CFLAR	-0.144671	0.00590509	0.0964099	-0.824757	-0.680086	chr2	1
ACO2	-0.138725	0.0126528	0.363096	-0.747729	-0.609005	chr22	0
CCDC51	-0.13866	0.00127036	0.455252	-0.245517	-0.106857	chr3	0
TM2D2	-0.138428	5.33451e-06	0.00495364	-0.448095	-0.309666	chr8	1
GTF2E2	-0.137363	2.09423e-11	1.42196e-08	-1.06054	-0.923174	chr8	1
INTS10	-0.136952	1.15724e-05	0.00846308	-0.672676	-0.535724	chr8	1
STX4	-0.134219	0.0105417	0.524292	-0.372407	-0.238188	chr16	0
GRHL2	-0.125562	0.000320349	0.0789719	-0.294899	-0.169337	chr8	1
SLC25A28	-0.121971	0.000236784	0.060433	-0.519107	-0.397136	chr10	1
WDR73	-0.117097	0.00451063	0.226784	-0.711971	-0.594874	chr15	1
CTNNA1	-0.116513	0.000419896	0.093533	-0.142093	-0.0255796	chr5	1
ARHGEF7	-0.116336	0.00213597	0.156589	-0.618814	-0.502478	chr13	1
FNTA	-0.115775	3.52708e-06	0.000879313	-0.782472	-0.666697	chr8	1
PPP1R15B	-0.114607	0.0116048	0.127654	-0.996817	-0.88221	chr1	1
BRF2	-0.11442	5.88035e-08	2.57312e-05	-1.66719	-1.55277	chr8	1
CHMP7	-0.113473	9.00829e-06	0.00156516	-0.845369	-0.731897	chr8	1
SOD2	-0.112197	0.0198873	0.165957	-1.03404	-0.921841	chr6	1
ZFP36L1	-0.110807	0.00216344	0.15791	-0.390784	-0.279977	chr14	1
LUC7L2	-0.109344	0.000516064	0.093533	-0.487031	-0.377687	chr7	1
PTBP1	-0.109235	0.000870048	0.041386	-0.775199	-0.665965	chr19	1
ILK	-0.109118	0.0012636	0.128613	-0.613242	-0.504124	chr11	1
BIRC6	-0.10763	0.00163239	0.130664	-0.491459	-0.383829	chr2	1
PARD6B	-0.103253	0.0127346	0.411348	-0.381767	-0.278514	chr20	0
USP9X	-0.102115	0.00778023	0.118317	-1.03411	-0.931991	chrX	1
BRAT1	-0.101501	0.00411685	0.239623	-0.645602	-0.544101	chr7	1
TUBB4B	-0.100826	0.0174022	0.411348	-0.395944	-0.295118	chr9	0
SOCS3	-0.100554	0.0364595	0.584813	-0.395199	-0.294645	chr17	0
DCTN6	-0.0997292	7.64731e-06	0.00156516	-1.27822	-1.17849	chr8	1
MCPH1	-0.0994802	2.06991e-05	1	-0.195573	-0.0960931	chr8	0
C16orf72	-0.0992562	0.0446673	0.598722	-0.654198	-0.554942	NA	0
ADAR	-0.0990425	0.00753852	0.290799	-0.489363	-0.390321	chr1	0
AMBRA1	-0.098997	0.0750377	1	-0.244648	-0.145651	chr11	0
TRPS1	-0.0976004	0.00165386	0.221909	0.182135	0.279735	chr8	1
FDX2	-0.0954315	0.000460362	0.0800706	-0.476536	-0.381105	chr19	1
EFR3A	-0.094953	0.0446673	0.66924	-0.482163	-0.38721	chr8	0
MAK16	-0.0948506	4.01237e-06	0.000929797	-1.72517	-1.63032	chr8	1
STAMBP	-0.0934474	0.0171871	0.411348	-0.532287	-0.43884	chr2	0
LEMD2	-0.0931719	0.000242515	0.0680491	-0.398067	-0.304895	chr6	1
CAPRIN1	-0.0915905	0.0626123	1	-0.243261	-0.151671	chr11	0
CRKL	-0.0913739	0.046736	0.291132	-0.939632	-0.848258	chr22	0
THAP1	-0.0912317	0.0252469	0.221909	-1.56579	-1.47456	chr8	1
ITGAV	-0.0910163	0.1816	1	-0.615078	-0.524062	chr2	0
ERBB2	-0.0909887	0.109422	0.821111	-0.402409	-0.31142	chr17	0
ELP3	-0.0905859	7.70118e-05	0.00823646	-1.22801	-1.13742	chr8	1
LZTR1	-0.089632	0.00248771	0.261595	-0.0193059	0.0703262	chr22	0
MAEA	-0.0883223	0.000668875	0.0984798	-0.515881	-0.427558	chr4	1
ICE2	-0.0858783	0.0098456	0.119673	-0.753728	-0.667849	chr15	1
ASCC2	-0.0858657	6.21551e-05	0.0432579	-0.0490479	0.0368178	chr22	1
CCDC130	-0.0856743	0.0112077	0.121483	-0.991579	-0.905905	NA	1
ESCO2	-0.0851392	0.0046641	0.26284	-0.37622	-0.29108	chr8	0
UBR4	-0.0841508	0.0100655	0.133409	-1.25296	-1.16881	chr1	1
NCAPH2	-0.0839892	0.00873033	0.109029	-1.08167	-0.997684	chr22	1
KMT2D	-0.0834119	0.0174014	0.411348	-0.589288	-0.505876	chr12	0
MARK2	-0.0830812	0.00425815	0.228415	-0.365855	-0.282774	chr11	1
ESS2	-0.0828685	0.00220244	0.0680491	-1.00322	-0.920354	chr22	1
ZCCHC7	-0.08261	0.00050301	0.105939	-0.0343356	0.0482744	chr9	1
ANKRD49	-0.080925	0.0365279	0.618619	-0.723309	-0.642384	chr11	0
USE1	-0.0806652	0.000701355	0.0984798	-0.551718	-0.471053	chr19	1
GMNN	-0.0804905	0.00650973	0.277347	-0.634791	-0.5543	chr6	0
UBA6	-0.0803956	0.000745566	0.0984798	-0.390679	-0.310284	chr4	1
TMED2	-0.0802022	0.00666166	0.0984798	-0.902787	-0.822585	chr12	1
UBE2N	-0.0795051	0.0724942	0.319732	-1.21393	-1.13442	chr12	0
TGIF1	-0.0794807	0.0260552	1	-0.125472	-0.045991	chr18	0
LCMT1	-0.0785493	0.0145657	0.387348	-0.578169	-0.49962	chr16	0
GRK2	-0.0780601	0.00687972	0.455252	-0.275832	-0.197772	chr11	0
IDH3A	-0.0778733	0.0122662	0.368828	-0.458788	-0.380915	chr15	0
GINS4	-0.0771847	0.000363259	0.026356	-1.21193	-1.13474	chr8	1
RRP7A	-0.0768889	0.000475093	0.0279999	-0.882756	-0.805867	chr22	1
WWTR1	-0.0768438	0.0119234	0.35845	-0.60636	-0.529516	chr3	0
STXBP3	-0.0767781	0.036665	0.823974	-0.34304	-0.266262	chr1	0
OIP5	-0.0760698	0.00970937	0.113243	-1.18214	-1.10607	chr15	1
RB1CC1	-0.0756852	0.00700719	0.329683	-0.251468	-0.175783	chr8	0
ITGB5	-0.0753818	0.112155	0.824282	-0.514519	-0.439137	chr3	0
TENT4B	-0.0753296	0.0146274	0.596935	-0.246598	-0.171268	chr16	0
PARD3	-0.075175	0.00243793	0.25303	-0.246649	-0.171474	chr10	0
SPTSSA	-0.0751341	0.0128445	0.411348	-0.635137	-0.560002	chr14	0
ZNF638	-0.0749404	0.037497	0.560721	-0.406679	-0.331739	chr2	0
UBE2H	-0.0745749	0.0207118	0.481972	-0.631512	-0.556937	chr7	0
NR2C2AP	-0.0745605	0.0299179	0.540038	-0.676704	-0.602143	chr19	0
SNRPB2	-0.0744553	0.0699394	0.748273	-0.652695	-0.57824	chr20	0
ARHGAP29	-0.0743212	0.00657013	0.775307	-0.20097	-0.126649	chr1	0
CKAP2L	-0.0741511	0.00322514	0.292134	-0.266406	-0.192255	chr2	0
LAMTOR2	-0.0741361	0.00684818	0.28208	-0.711016	-0.63688	chr1	0
TM2D1	-0.0739877	0.000387237	0.0834002	-0.376224	-0.302236	chr1	0
MTPAP	-0.0739459	0.0215226	0.183226	-1.06854	-0.994596	chr10	0
EGFR	-0.0739052	0.121412	1	-0.132898	-0.0589929	chr7	0
SNAP23	-0.0738766	0.17617	0.503375	-0.844688	-0.770812	chr15	0
CCDC12	-0.0735434	0.00101083	0.120572	-0.465815	-0.392271	chr3	0
PTPN23	-0.0734651	0.00389394	0.0835248	-1.23091	-1.15745	chr3	0
FGFR1OP	-0.0724997	0.0359163	0.23669	-0.919798	-0.847298	NA	0
ELOF1	-0.0722296	0.00303918	0.193106	-0.516194	-0.443964	chr19	0
PXN	-0.0722134	0.00205547	0.155917	-0.580035	-0.507822	chr12	0
CAND1	-0.0714516	0.0364595	0.549485	-0.495509	-0.424057	chr12	0
FCHO2	-0.0713535	0.0291759	0.770736	-0.15458	-0.0832264	chr5	0
IER3IP1	-0.0710821	0.0199684	0.59693	-0.321646	-0.250564	chr18	0
DNM1L	-0.0709456	0.0431473	0.281699	-0.822932	-0.751986	chr12	0
ERBB3	-0.070499	0.194665	1	-0.223929	-0.15343	chr12	0
RTTN	-0.0702188	0.0104036	0.117798	-0.870114	-0.799896	chr18	0
EDF1	-0.069647	0.0528506	0.821111	-0.0041876	0.0654594	chr9	0
ZC3HC1	-0.0695396	0.000853496	0.0984798	-0.395634	-0.326094	chr7	0
FADD	-0.0693186	0.0864245	1	-0.324182	-0.254863	chr11	0
CABIN1	-0.0687283	0.00621609	0.433647	-0.259205	-0.190477	chr22	0
ARF1	-0.0679374	0.0147205	0.395526	-0.481104	-0.413166	chr1	0
PPP2CB	-0.067697	2.42869e-05	0.0197111	0.0741191	0.141816	chr8	0
C19orf53	-0.0669471	0.0363231	0.26118	-0.891584	-0.824637	chr19	0
ATXN7L3	-0.0669068	0.0118974	0.35845	-0.553314	-0.486408	chr17	0
YRDC	-0.0664191	0.548148	0.770736	-1.8586	-1.79218	chr1	0
KATNB1	-0.0662847	0.0700574	0.748273	-0.673388	-0.607103	chr16	0
INTS9	-0.0661184	0.000946985	0.0432579	-1.55696	-1.49084	chr8	0
MRPS18C	-0.0660117	0.0211352	0.482188	-0.426961	-0.360949	chr4	0
CRK	-0.0650883	0.0548624	1	-0.292258	-0.22717	chr17	0
ZNF407	-0.0650316	0.0240272	0.219591	-0.825718	-0.760686	chr18	0
PKN2	-0.064788	0.0071695	0.458635	-0.292879	-0.228091	chr1	0
TNFSF10	-0.0646379	0.569717	1	-0.0719831	-0.00734521	chr3	0
JMJD6	-0.0645162	0.00625986	0.261595	-0.612415	-0.547899	chr17	0
FKBPL	-0.0644284	0.0049735	0.753129	-0.213349	-0.14892	chr6	0
CXXC1	-0.0644064	0.0105889	0.364342	-0.617032	-0.552626	chr18	0
MRPL16	-0.0642731	0.0855872	0.339549	-0.90512	-0.840846	chr11	0
RBM15	-0.0642282	0.00834683	0.308421	-0.43555	-0.371322	chr1	0
TFAP2C	-0.0640644	0.159018	0.993382	-0.37246	-0.308395	chr20	0
MGA	-0.063934	0.000931054	0.0992028	-0.354694	-0.29076	chr15	0
TMEM167A	-0.0637979	0.00655498	0.268005	-0.492544	-0.428746	chr5	0
ESCO1	-0.0635937	0.000277251	0.071247	-0.0618559	0.00173784	chr18	0
UPF1	-0.063193	0.00662018	0.0984798	-1.10331	-1.04012	chr19	0
IKBKG	-0.0631779	0.0124665	1	-0.140842	-0.0776645	chrX	0
RRAGA	-0.063028	0.0339403	0.595395	-0.52725	-0.464222	chr9	0
GAB1	-0.0622406	0.0156801	1	-0.177834	-0.115593	chr4	0
BRD4	-0.0621433	0.0343178	0.231784	-1.15654	-1.09439	chr19	0
PDS5B	-0.0617688	0.0156988	1	-0.180885	-0.119116	chr13	0
FDFT1	-0.0617308	0.0875511	1	-0.169275	-0.107544	chr8	0
PIK3C3	-0.0617053	0.0128445	0.130037	-1.02545	-0.963745	chr18	0
EXOSC3	-0.0616863	0.013725	0.160676	-0.961895	-0.900208	chr9	0
CMPK1	-0.0616013	0.0228134	0.213657	-1.00169	-0.940086	chr1	0
PPP1R2	-0.0614978	0.0793838	0.339549	-1.19897	-1.13747	chr3	0
CDCA3	-0.0613465	0.0101771	0.35845	-0.475179	-0.413833	chr12	0
DDX42	-0.0612428	0.000994504	0.0432579	-1.19489	-1.13365	chr17	0
ANKRD17	-0.0610913	0.0265717	0.495366	-0.393665	-0.332574	chr4	0
NUP43	-0.0609702	0.123073	0.411348	-1.53605	-1.47508	chr6	0
STAG2	-0.0607637	0.140028	1	-0.45974	-0.398977	chrX	0
RAB10	-0.0605024	0.0653516	0.761534	-0.596872	-0.536369	chr2	0
MRPL17	-0.0604539	0.139036	0.920249	-0.67346	-0.613006	chr11	0
NR2F2	-0.0604171	0.0236479	0.621322	0.030488	0.0909051	chr15	0
YPEL5	-0.0603183	0.0502133	0.277347	-0.90319	-0.842872	chr2	0
CAPZB	-0.0600392	0.0926203	0.345925	-1.32099	-1.26095	chr1	0
SAP130	-0.0598769	0.0216916	0.501433	-0.563075	-0.503198	chr2	0
DPY30	-0.0596602	0.00358563	0.211032	-0.464742	-0.405082	chr2	0
PSMG1	-0.0590113	0.103951	0.371231	-0.870054	-0.811042	chr21	0
PPP6R3	-0.0589407	0.0264677	0.495238	-0.404722	-0.345782	chr11	0
UBR5	-0.0588781	0.0871674	0.356603	-0.758363	-0.699485	chr8	0
WDR83	-0.0588586	0.0360515	0.582594	-0.570257	-0.511398	chr19	0
LETM2	-0.0586025	0.000253612	1	-0.12947	-0.0708671	chr8	0
TLK2	-0.0583461	0.0483966	0.710758	-0.308892	-0.250546	chr17	0
CST6	-0.058115	0.00171533	0.221947	-0.291291	-0.233176	chr11	0
KCMF1	-0.0580733	0.0536204	0.310515	-0.947801	-0.889728	chr2	0
GADD45GIP1	-0.0580452	0.00787083	0.294427	-0.391703	-0.333658	chr19	0
DLG5	-0.0578869	0.0077645	0.315614	-0.386382	-0.328495	chr10	0
CEPT1	-0.0578808	0.0487972	0.659803	-0.392376	-0.334495	chr1	0
ATP5PF	-0.0574285	0.00884841	0.308141	-0.48399	-0.426562	chr21	0
SPTLC2	-0.057345	0.00575533	0.368955	-0.238338	-0.180993	chr14	0
RBM5	-0.0573	0.0235539	0.478089	-0.363486	-0.306186	chr3	0
OTUD5	-0.0570061	0.126531	0.873594	-0.534843	-0.477836	chrX	0
ACACA	-0.0569639	0.0862845	0.764198	-0.441093	-0.384129	chr17	0
ETAA1	-0.0567047	0.00445694	0.68812	-0.167837	-0.111132	chr2	0
KLF5	-0.0565867	0.0974586	0.785449	-0.35186	-0.295274	chr13	0
RBBP8	-0.0565454	0.0414951	0.25303	-1.04488	-0.988339	chr18	0
RPP14	-0.0563846	0.00142767	0.0528904	-1.12939	-1.07301	chr3	0
SPTLC1	-0.0562493	0.000568286	0.093533	-0.678041	-0.621792	chr9	0
GOLGA7	-0.0562174	0.00255768	0.221265	-0.0466953	0.00952204	chr8	0
PIK3CA	-0.056107	0.114065	0.821111	-0.505231	-0.449124	chr3	0
LAMA3	-0.0559959	0.00033182	1	-0.1215	-0.0655037	chr18	0
PSMD6	-0.0559397	0.0208803	0.183226	-1.52333	-1.46739	chr3	0
USP7	-0.0559226	0.159381	0.455233	-0.805671	-0.749748	chr16	0
NOV	-0.0558063	0.00263605	0.25303	0.0356346	0.0914408	NA	0
KIF22	-0.0557457	0.00745319	0.282926	-0.459522	-0.403776	chr16	0
ATP6V1H	-0.0557079	0.010799	0.127654	-0.743117	-0.687409	chr8	0
SUGP1	-0.0554645	0.0105417	0.125938	-0.899396	-0.843932	chr19	0
WAC	-0.0554456	0.0435362	0.599241	-0.588967	-0.533521	chr10	0
FARS2	-0.0552211	0.0724518	0.30876	-0.798927	-0.743706	chr6	0
TFG	-0.0551745	0.0319357	0.725622	-0.261256	-0.206081	chr3	0
ZFX	-0.0550183	0.0364313	0.584813	-0.475844	-0.420826	chrX	0
NCOA5	-0.0550147	0.013813	0.386736	-0.384726	-0.329712	chr20	0
RAPGEF1	-0.0549046	0.00137942	0.149568	-0.280429	-0.225524	chr9	0
CLCC1	-0.054752	0.0081977	0.294427	-0.471797	-0.417045	chr1	0
MAP3K7	-0.0547374	0.242932	1	-0.140803	-0.0860652	chr6	0
MMS19	-0.0547266	0.00801444	0.106919	-1.1121	-1.05738	chr10	0
MRPS5	-0.054725	0.0649068	0.338018	-0.855039	-0.800314	chr2	0
NCOA6	-0.0546949	0.00645278	0.816904	-0.145516	-0.0908206	chr20	0
POLQ	-0.0544741	0.0511157	0.641908	-0.467883	-0.413409	chr3	0
MRPS12	-0.0544392	0.0382024	0.244394	-0.814419	-0.75998	chr19	0
NAPG	-0.0543366	0.214546	0.503375	-0.781305	-0.726969	chr18	0
CHD8	-0.054283	0.0302244	0.779077	-0.279187	-0.224904	chr14	0
NXT1	-0.0542749	0.505769	1	-0.484698	-0.430423	chr20	0
TOE1	-0.0542705	0.10011	0.368234	-0.763584	-0.709314	chr1	0
DNAJB12	-0.054195	0.000516064	0.093533	-0.375703	-0.321508	chr10	0
SENP6	-0.0541658	0.0222709	0.185669	-1.23132	-1.17715	chr6	0
SEC63	-0.0539823	0.0149712	0.149568	-0.741755	-0.687773	chr6	0
ARMC5	-0.0535291	0.126259	0.872411	-0.489921	-0.436392	chr16	0
THAP7	-0.0533815	0.393507	1	-0.164624	-0.111242	chr22	0
MIB1	-0.0533116	0.0493242	0.833623	-0.27133	-0.218019	chr18	0
MSL2	-0.0532435	0.00712958	1	-0.104364	-0.0511209	chr3	0
SKA1	-0.0531913	0.0327375	0.532302	-0.659795	-0.606604	chr18	0
RNF122	-0.052997	4.25496e-06	0.00508907	0.105028	0.158025	chr8	0
STRIP1	-0.0529753	0.0446673	0.598722	-0.670342	-0.617367	chr1	0
PI4KA	-0.0528805	0.0112077	0.130037	-1.08099	-1.02811	chr22	0
FOXA1	-0.0528482	0.940047	1	-0.12899	-0.076142	chr14	0
NCOA4	-0.0527192	0.0589722	0.710758	-0.552897	-0.500177	chr10	0
SLC39A10	-0.0526806	0.162435	0.989099	-0.566842	-0.514161	chr2	0
ERI1	-0.0526554	0.00407727	0.25882	-0.125127	-0.0724715	chr8	0
HIRA	-0.0525564	0.108993	0.421538	-0.984623	-0.932066	chr22	0
VPS36	-0.0524933	0.037079	0.641908	-0.315735	-0.263242	chr13	0
TMEM41B	-0.0524408	0.0274701	0.547204	-0.39955	-0.347109	chr11	0
HNRNPM	-0.052401	0.0519395	0.306666	-1.15009	-1.09769	chr19	0
MTMR3	-0.0523782	0.00570173	0.26118	-0.346416	-0.294038	chr22	0
SFRP1	-0.0523477	0.000837238	1	-0.0865737	-0.0342259	chr8	0
HGSNAT	-0.0520267	0.000129139	0.0550874	0.11361	0.165637	chr8	0
TM2D3	-0.0519599	0.169198	1	-0.307709	-0.255749	chr15	0
PMVK	-0.0519437	0.318109	1	-0.646176	-0.594233	chr1	0
EMID1	-0.0519172	0.00247518	0.290799	-0.230928	-0.179011	chr22	0
NCKAP1	-0.0518262	0.0676135	0.715837	-0.683559	-0.631733	chr2	0
FUBP1	-0.0514934	0.0513891	0.702995	-0.372048	-0.320555	chr1	0
RRAGC	-0.0514106	0.108243	0.910149	-0.343855	-0.292444	chr1	0
MRPL40	-0.0513458	0.119768	0.964199	-0.570723	-0.519377	chr22	0
SSR2	-0.0512964	0.0429899	0.873682	-0.278688	-0.227391	chr1	0
DDX21	-0.0512361	0.0723305	0.319732	-0.839559	-0.788323	chr10	0
C8orf76	-0.0511841	0.00474259	0.338018	-0.284368	-0.233184	chr8	0
COPS8	-0.05108	0.0334928	0.231784	-1.08933	-1.03825	chr2	0
CTNND1	-0.0510675	0.0516637	1	-0.125798	-0.0747309	chr11	0
ALG6	-0.0510088	0.0322421	0.531381	-0.392913	-0.341904	chr1	0
BRAP	-0.0509626	0.145892	1	-0.2223	-0.171338	chr12	0
KDM3B	-0.050883	0.00625986	0.368828	0.0332702	0.0841532	chr5	0
TP53	-0.0507736	0.426471	1	0.130989	0.181763	chr17	0
TIAL1	-0.0507236	0.164049	1	-0.152959	-0.102236	chr10	0
UXS1	-0.0507106	0.6422	1	-0.603498	-0.552788	chr2	0
STARD7	-0.0505255	0.127589	0.875282	-0.587383	-0.536857	chr2	0
SEPT2	-0.0505193	0.0750377	0.816904	-0.231552	-0.181033	NA	0
CSNK2B	-0.0505065	0.0906358	0.341069	-1.35349	-1.30298	chr6	0
ATG9A	-0.0504718	0.136002	1	-0.278054	-0.227582	chr2	0
ACTR2	-0.0504635	0.0492361	0.275081	-1.26827	-1.21781	chr2	0
PPP1R12A	-0.0504592	0.317	0.566523	-1.1826	-1.13215	chr12	0
SAMD12	-0.0503342	0.00355826	0.628541	-0.200349	-0.150015	chr8	0
CREB1	-0.0501933	0.0149396	1	-0.187195	-0.137001	chr2	0
PDCL	-0.0501927	0.0839323	0.792468	-0.470619	-0.420426	chr9	0
PCYT1A	-0.0501709	0.175196	1	-0.554312	-0.504141	chr3	0
ENO1	-0.050141	0.145485	0.417989	-0.791963	-0.741822	chr1	0
NF2	-0.0500033	0.61403	1	0.154755	0.204758	chr22	0
STIL	-0.0499572	0.059865	0.297466	-0.822951	-0.772994	chr1	0
PBRM1	-0.0499558	0.0392412	0.65677	-0.271298	-0.221342	chr3	0
VAC14	-0.0498584	0.018211	0.423356	-0.413786	-0.363927	chr16	0
HSF1	-0.0498382	0.0283395	0.551627	-0.678238	-0.6284	chr8	0
SLC25A3	-0.0497107	0.0615436	0.287457	-0.801938	-0.752227	chr12	0
CD58	-0.0496971	0.000689728	0.130037	-0.277429	-0.227732	chr1	0
CLPX	-0.0495886	0.0450748	0.8941	-0.292898	-0.243309	chr15	0
MSL1	-0.0494196	0.0317839	0.551627	-0.443135	-0.393715	chr17	0
RBX1	-0.0493731	0.073551	0.731992	-0.578318	-0.528945	chr22	0
FOCAD	-0.0491629	0.0010414	0.149568	-0.0395064	0.00965651	chr9	0
NMT1	-0.0491535	0.213139	0.495238	-0.995298	-0.946144	chr17	0
RABIF	-0.0490252	0.104113	0.79502	-0.622233	-0.573208	chr1	0
CHERP	-0.0489882	0.0158453	0.154079	-1.36407	-1.31508	chr19	0
ABHD15	-0.0487382	0.0215226	1	-0.198559	-0.14982	chr17	0
SNAP29	-0.0486735	0.0615436	0.691723	-0.445682	-0.397008	chr22	0
ATP5PB	-0.0486313	0.0704123	0.723407	-0.577187	-0.528556	chr1	0
LARS2	-0.0485347	0.188434	0.478089	-0.758303	-0.709768	chr3	0
RTCB	-0.0485153	0.0313906	0.219591	-1.06069	-1.01217	chr22	0
PPP2R2A	-0.048506	0.267072	1	-0.340334	-0.291828	chr8	0
GRWD1	-0.0483987	0.0147516	0.150598	-1.05753	-1.00914	chr19	0
TIPARP	-0.0482003	0.0947128	0.786972	-0.324927	-0.276727	chr3	0
TOPBP1	-0.0481589	0.0965364	0.405867	-0.987655	-0.939496	chr3	0
GNL3	-0.0480494	0.0140202	0.144013	-0.872509	-0.82446	chr3	0
SGMS1	-0.0480028	0.00164095	0.21805	-0.00129729	0.0467055	chr10	0
ARPC4	-0.0479809	0.130283	0.411289	-0.802262	-0.754281	chr3	0
WASL	-0.0479269	0.0288388	1	-0.106389	-0.058462	chr7	0
TRAIP	-0.0479226	0.132233	0.417854	-1.12469	-1.07677	chr3	0
FANCM	-0.0478167	0.0482749	0.657667	-0.409187	-0.36137	chr14	0
WDR26	-0.0477662	0.04221	0.655313	-0.633866	-0.5861	chr1	0
RIOK3	-0.0476068	0.00285591	0.221265	-0.0330588	0.014548	chr18	0
TNKS2	-0.0475722	0.000739549	1	-0.0937344	-0.0461622	chr10	0
WDR92	-0.0475679	0.0385134	0.233471	-1.01573	-0.968161	NA	0
TBC1D10B	-0.0475047	0.0382024	1	-0.158063	-0.110559	chr16	0
TSG101	-0.0473962	0.117582	0.436269	-1.00743	-0.960035	chr11	0
MRPL4	-0.0473832	0.0839323	0.345178	-0.991188	-0.943805	chr19	0
HNRNPU	-0.0473455	0.114766	0.397636	-1.1119	-1.06455	chr1	0
POLRMT	-0.0473224	0.0333026	0.222533	-0.704724	-0.657401	chr19	0
LTB4R2	-0.047267	0.00937675	0.323564	-0.487225	-0.439958	chr14	0
TBL1XR1	-0.0472555	0.0974379	0.825048	-0.442287	-0.395032	chr3	0
GSK3B	-0.047078	0.0272032	0.628541	-0.0431806	0.00389736	chr3	0
TRABD2A	-0.0470618	6.84618e-05	0.0446973	0.0139536	0.0610154	chr2	0
MRPL39	-0.0470313	0.109591	0.421538	-0.915448	-0.868417	chr21	0
VPS52	-0.0469742	0.0710072	0.725622	-0.366765	-0.319791	chr6	0
DNAJC11	-0.0469588	0.202395	0.495238	-0.836165	-0.789207	chr1	0
GDI2	-0.0468576	0.191271	1	-0.280623	-0.233766	chr10	0
GZF1	-0.0467496	0.00341303	0.281699	-0.000639612	0.04611	chr20	0
SSR1	-0.0467009	0.0353135	1	-0.155454	-0.108753	chr6	0
ING3	-0.0466959	0.248886	1	-0.603068	-0.556372	chr7	0
ENDOG	-0.0465708	0.00610076	0.30876	-0.210191	-0.16362	chr9	0
NFRKB	-0.0465069	0.0428993	0.281433	-0.694538	-0.648031	chr11	0
UBE2F	-0.0464823	0.164512	1	0.0264137	0.072896	chr2	0
IDH2	-0.0464749	0.00273864	0.21948	-0.0282035	0.0182714	chr15	0
VMA21	-0.0464507	0.0790842	0.731992	-0.456984	-0.410534	chrX	0
ATP6V0A1	-0.0464079	0.0146274	0.454731	-0.284449	-0.238041	chr17	0
CTU2	-0.0464025	0.202124	0.528918	-0.957936	-0.911534	chr16	0
HSPA13	-0.0462918	0.13302	1	-0.247889	-0.201597	chr21	0
C8orf33	-0.0462438	0.134008	1	-0.423228	-0.376984	chr8	0
ACTB	-0.0461786	0.224202	0.495238	-0.77962	-0.733441	chr7	0
CIP2A	-0.0461534	0.151693	1	-0.32497	-0.278817	chr3	0
RNF31	-0.045874	0.267731	1	-0.250228	-0.204354	chr14	0
SLC35E1	-0.0458524	0.0197258	1	-0.145088	-0.0992352	chr19	0
MRPL18	-0.0458449	0.164744	0.459957	-0.838908	-0.793063	chr6	0
WRB	-0.0458198	0.212018	0.536951	-0.743151	-0.697331	NA	0
NOSIP	-0.0457665	0.0210925	0.513021	-0.238498	-0.192732	chr19	0
MRPL57	-0.0457066	0.259254	0.52546	-1.08019	-1.03449	chr13	0
TIPRL	-0.0456534	0.146104	0.908991	-0.54365	-0.497997	chr1	0
RBM10	-0.0456159	0.0704305	0.306666	-0.734544	-0.688928	chrX	0
QRICH1	-0.0456113	0.0409116	0.575212	-0.447964	-0.402352	chr3	0
RMI2	-0.0455491	0.0368026	0.824282	-0.295127	-0.249578	chr16	0
SLC10A7	-0.0455357	0.0609096	0.82563	-0.0720876	-0.0265519	chr4	0
GIGYF2	-0.0454905	0.0568199	0.745409	-0.313635	-0.268145	chr2	0
BRD7	-0.0454687	0.0921134	0.873628	-0.260714	-0.215245	chr16	0
R3HCC1	-0.045441	0.000490263	0.093533	0.20547	0.250911	chr8	0
TARS2	-0.0452939	0.137411	0.461191	-1.04133	-0.996032	chr1	0
EARS2	-0.0452524	0.418082	0.708057	-0.874371	-0.829119	chr16	0
AFG3L2	-0.0451876	0.0554436	0.290799	-1.12393	-1.07875	chr18	0
GNB1L	-0.0451179	0.0349164	0.233291	-0.980591	-0.935473	chr22	0
VEZT	-0.0451056	0.0124904	0.411289	-0.591511	-0.546406	chr12	0
BCAR3	-0.0450853	0.076422	0.916644	-0.0310367	0.0140487	chr1	0
WDR7	-0.0450078	0.145048	0.478089	-1.17804	-1.13304	chr18	0
TEDC2	-0.0449817	0.193616	1	-0.607441	-0.562459	chr16	0
YWHAZ	-0.0449525	0.0545736	0.721813	-0.35486	-0.309908	chr8	0
SMARCA4	-0.0449372	0.379014	1	-0.480225	-0.435288	chr19	0
TUBA1C	-0.0448974	0.105914	0.388877	-0.875571	-0.830673	chr12	0
CCNY	-0.0448803	0.00128055	0.135316	0.123842	0.168723	chr10	0
TEDC1	-0.0448722	0.0525878	0.274192	-0.710431	-0.665559	chr14	0
ZBTB17	-0.0448611	0.0322421	0.226784	-0.771765	-0.726904	chr1	0
TMEM242	-0.0448118	0.0242189	0.500881	-0.389804	-0.344993	chr6	0
TFRC	-0.0447954	0.195191	0.523847	-1.07366	-1.02887	chr3	0
COPG1	-0.0447777	0.476454	0.679115	-1.48995	-1.44517	chr3	0
ID1	-0.0447349	0.00859435	1	-0.0927214	-0.0479865	chr20	0
YWHAG	-0.0447276	0.023507	0.65844	-0.255033	-0.210305	chr7	0
ZNF143	-0.0447239	0.0528678	0.832	-0.240442	-0.195719	chr11	0
ADNP	-0.0447216	0.0812318	0.815645	-0.510292	-0.465571	chr20	0
FXN	-0.044602	0.22987	0.503375	-0.873589	-0.828987	chr9	0
ZMYM3	-0.0445784	0.0148876	0.530416	-0.290307	-0.245729	chrX	0
CEP44	-0.0445758	0.0349164	0.700894	-0.0404602	0.00411556	chr4	0
RBFA	-0.044574	0.00536415	0.25303	-0.339305	-0.294731	chr18	0
UTP18	-0.0445177	0.021436	0.20853	-0.906792	-0.862274	chr17	0
PAPOLA	-0.0445112	0.084637	1	-0.229798	-0.185287	chr14	0
FAM83A	-0.0444174	0.00132561	0.221265	-0.120887	-0.0764696	chr8	0
CCND1	-0.0443948	0.442906	0.642431	-1.07468	-1.03028	chr11	0
NUPL2	-0.0443482	0.0268333	1	-0.147885	-0.103536	NA	0
FBXL18	-0.0443096	0.0457332	0.69927	-0.293307	-0.248997	chr7	0
GATA3	-0.0442853	0.0760424	0.731992	-0.386365	-0.34208	chr10	0
ALG8	-0.0442581	0.144207	1	-0.479872	-0.435614	chr11	0
DCPS	-0.0442442	0.0926203	0.787925	-0.460591	-0.416347	chr11	0
LRIG1	-0.0440874	0.0148767	0.516428	0.00879422	0.0528816	chr3	0
ASF1A	-0.0440624	0.161215	0.962619	-0.367946	-0.323883	chr6	0
LIMS1	-0.0440341	0.0595545	0.737694	-0.559031	-0.514997	chr2	0
HSCB	-0.0439992	0.0935125	0.356543	-0.776031	-0.732032	chr22	0
DOK1	-0.0439621	0.00106417	0.420619	-0.159816	-0.115854	chr2	0
NUDCD3	-0.0438885	0.0132641	0.377054	-0.660504	-0.616615	chr7	0
AHCYL1	-0.0438616	0.0835227	0.758732	-0.548284	-0.504422	chr1	0
MRPL33	-0.043818	0.19414	0.485437	-1.14372	-1.09991	chr2	0
EPOP	-0.0437568	0.0229506	0.495238	-0.649088	-0.605331	chr17	0
DENND2C	-0.0437435	0.0117825	0.494017	-0.264871	-0.221127	chr1	0
ADRM1	-0.0436801	0.114014	0.879594	-0.637362	-0.593681	chr20	0
PLPBP	-0.0436779	0.0156473	1	-0.0887984	-0.0451206	chr8	0
PTK2B	-0.043552	0.0077645	0.338018	0.0895024	0.133054	chr8	0
MIPEP	-0.0435359	0.331616	1	-0.636865	-0.593329	chr13	0
HMBOX1	-0.0434961	0.0072685	0.421538	0.241326	0.284822	chr8	0
RAB11FIP1	-0.0434434	0.000743501	0.116168	0.151373	0.194817	chr8	0
COPS7A	-0.0434312	0.105914	1	-0.117766	-0.0743353	chr12	0
TOM1	-0.0434223	0.0271501	1	-0.18708	-0.143657	chr22	0
CDK12	-0.0434091	0.0761174	0.741609	-0.470213	-0.426804	chr17	0
DECR1	-0.0433068	0.00263605	1	-0.0720121	-0.0287053	chr8	0
YAP1	-0.0432275	0.131943	1	-0.360199	-0.316971	chr11	0
AP3M2	-0.0432105	0.00395101	0.315614	-0.2486	-0.20539	chr8	0
ZNF574	-0.0430373	0.215393	0.488165	-0.872913	-0.829876	chr19	0
DDX5	-0.0429203	0.127076	0.874613	-0.675252	-0.632332	chr17	0
NEMF	-0.0429027	0.0446673	0.609651	-0.485914	-0.443011	chr14	0
TRIB1	-0.0428477	0.197837	1	-0.122649	-0.0798009	chr8	0
MRPL30	-0.0427592	0.0292324	0.50087	-0.416552	-0.373793	chr2	0
POLR2M	-0.0426656	0.0295735	0.773497	-0.114361	-0.0716951	chr15	0
NELFA	-0.0426549	0.0694853	0.305249	-0.998387	-0.955732	chr4	0
CSAG1	-0.0425728	0.0232266	0.525979	0.178687	0.22126	chrX	0
SPATA5L1	-0.0425336	0.105585	0.388877	-1.43583	-1.3933	NA	0
NRDC	-0.0425216	0.13106	1	-0.296953	-0.254431	chr1	0
CYB5R4	-0.0424502	0.0271501	0.495238	-0.503483	-0.461033	chr6	0
RBM28	-0.0423951	0.067042	0.306295	-1.03251	-0.990111	chr7	0
MRPL23	-0.0423914	0.235549	1	-0.550681	-0.50829	chr11	0
CCDC93	-0.0423372	0.00344671	0.292134	-0.225036	-0.182699	chr2	0
SAMM50	-0.0423247	0.0263641	0.536471	-0.572658	-0.530333	chr22	0
USF2	-0.0422961	0.0246061	0.47891	-0.579445	-0.537149	chr19	0
IREB2	-0.0422426	0.250021	1	-0.191045	-0.148803	chr15	0
MTX2	-0.0422129	0.0507531	1	-0.129753	-0.0875398	chr2	0
LYRM9	-0.0422041	0.00859435	1	-0.109839	-0.0676351	chr17	0
KRI1	-0.0421899	0.0190135	0.17049	-1.16502	-1.12283	chr19	0
GSTT2B	-0.0421675	0.0134641	0.521825	-0.0109969	0.0311706	chr22	0
ZNF248	-0.0420794	0.0046976	0.311542	-0.0687316	-0.0266522	chr10	0
COPS4	-0.0420166	0.0480155	0.25882	-1.14735	-1.10533	chr4	0
RC3H2	-0.0420042	0.0109657	1	-0.095698	-0.0536938	chr9	0
ZNF511	-0.0419618	0.0854483	0.794546	-0.469803	-0.427842	chr10	0
EPAS1	-0.0418541	0.207579	1	0.00079765	0.0426518	chr2	0
SRSF5	-0.0418502	0.0208259	1	-0.190599	-0.148749	chr14	0
SQLE	-0.0417876	0.0944116	1	-0.249547	-0.207759	chr8	0
TACC1	-0.0417841	0.000490263	0.0999	-0.0289995	0.0127845	chr8	0
MAT2A	-0.0417796	0.311493	0.575212	-1.11269	-1.07091	chr2	0
MAGEE1	-0.0417795	0.00301528	0.22488	-0.0514535	-0.00967398	chrX	0
MRPL46	-0.0417684	0.218806	1	-0.544023	-0.502255	chr15	0
IMMT	-0.0417528	0.0128998	1	-0.143176	-0.101423	chr2	0
CHMP5	-0.0417507	0.296056	0.544339	-1.20101	-1.15926	chr9	0
TMEM59L	-0.041665	0.00289173	0.221909	-0.214229	-0.172564	chr19	0
SPICE1	-0.0416573	0.0187042	0.481972	-0.372656	-0.330999	chr3	0
ISCA2	-0.0416561	0.124939	0.395526	-0.863978	-0.822322	chr14	0
EWSR1	-0.0415808	0.0385594	0.239849	-1.03214	-0.99056	chr22	0
TMCO6	-0.0415564	0.0801716	0.7836	-0.363152	-0.321596	chr5	0
ITGA6	-0.0415474	0.0329876	1	-0.185574	-0.144027	chr2	0
ARMCX2	-0.0414937	0.00363929	0.249495	-0.0612507	-0.019757	chrX	0
NAA40	-0.0414568	0.0144811	0.392936	-0.412971	-0.371514	chr11	0
RSU1	-0.0413973	0.0400157	0.845871	-0.31154	-0.270143	chr10	0
UFD1	-0.0413794	0.415454	0.636173	-1.19807	-1.15669	chr22	0
FZD3	-0.0413274	0.00205547	0.185669	-0.0421569	-0.00082953	chr8	0
USP15	-0.0412946	0.182601	1	-0.0373341	0.00396048	chr12	0
SALL4	-0.0412935	0.169672	1	-0.163077	-0.121784	chr20	0
SORT1	-0.0411896	0.00314643	1	-0.0889053	-0.0477157	chr1	0
C7orf26	-0.041176	0.0457332	0.617247	-0.617491	-0.576315	NA	0
TFIP11	-0.0411419	0.0831147	0.335937	-0.904629	-0.863488	chr22	0
RAB34	-0.0410791	0.00481083	0.702503	-0.149553	-0.108474	chr17	0
TMED10	-0.0410197	0.135402	0.890678	-0.411868	-0.370848	chr14	0
RAB5C	-0.0409101	0.0341983	0.621322	-0.227421	-0.186511	chr17	0
KIFC1	-0.0408259	0.0392818	0.786308	-0.234764	-0.193939	chr6	0
CWF19L1	-0.0407908	0.0420554	0.864874	-0.275629	-0.234838	chr10	0
PIH1D1	-0.0407776	0.0697039	1	-0.0761022	-0.0353246	chr19	0
MRPL14	-0.0407434	0.134008	0.421538	-0.768171	-0.727428	chr6	0
INTS13	-0.0407326	0.00708793	0.28208	-0.585519	-0.544787	chr12	0
UAP1	-0.0407016	0.302097	1	-0.424821	-0.384119	chr1	0
TTC39C	-0.0406779	0.0269913	1	-0.0747651	-0.0340872	chr18	0
SSR3	-0.0406765	0.0399418	0.845871	-0.218872	-0.178196	chr3	0
UBE2V2	-0.0406736	0.00970937	0.88406	-0.158994	-0.11832	chr8	0
DBF4	-0.0406692	0.319221	0.582017	-0.782882	-0.742213	chr7	0
RNF169	-0.0405237	0.0219573	1	-0.130173	-0.0896496	chr11	0
RCC1L	-0.040481	0.0575187	0.282926	-0.751985	-0.711504	chr7	0
GABPA	-0.0404273	0.160834	1	-0.572731	-0.532304	chr21	0
MTFR2	-0.0403365	0.000238918	0.082019	-0.00951463	0.0308219	chr6	0
SMARCB1	-0.0402481	0.143367	0.432055	-1.1264	-1.08615	chr22	0
SLMAP	-0.0402407	0.0160456	0.411348	-0.39002	-0.349779	chr3	0
C3orf38	-0.0402243	0.0894072	0.76311	-0.510055	-0.46983	chr3	0
ANKRD11	-0.0401812	0.0876928	0.801019	-0.569007	-0.528826	chr16	0
PRKCZ	-0.0400275	0.0519395	0.726212	-0.285635	-0.245607	chr1	0
YIPF6	-0.0400223	0.00235756	0.25882	-0.277267	-0.237245	chrX	0
RPAP2	-0.0399887	0.225164	0.50087	-1.05362	-1.01363	chr1	0
LOXL3	-0.0399418	0.0141398	0.521803	-0.26367	-0.223728	chr2	0
MRPS17	-0.0399312	0.170623	1	-0.261837	-0.221906	chr7	0
CCS	-0.0398878	0.0516637	0.725622	-0.302169	-0.262281	chr11	0
H2AFX	-0.0398743	0.122887	0.401821	-0.695244	-0.65537	NA	0
REXO1	-0.0397431	0.0101547	0.464272	-0.202307	-0.162564	chr19	0
PNPT1	-0.0396375	0.11424	0.383575	-0.906009	-0.866371	chr2	0
RASGEF1A	-0.0396303	0.00263605	0.297466	-0.116368	-0.0767377	chr10	0
CDCA2	-0.0396219	0.000997175	0.386184	-0.136046	-0.0964239	chr8	0
ADSL	-0.0395363	0.325192	0.560756	-1.11799	-1.07845	chr22	0
RNF126	-0.0395357	0.0349823	1	-0.163789	-0.124253	chr19	0
ZSCAN30	-0.0395233	0.00794244	1	-0.0911291	-0.0516058	chr18	0
RPRD1B	-0.039505	0.300192	1	-0.608377	-0.568872	chr20	0
RBM18	-0.0394736	0.201585	1	-0.311202	-0.271729	chr9	0
HMGCS1	-0.0393409	0.487876	0.743111	-1.11254	-1.0732	chr5	0
CDC40	-0.0393292	0.0235645	0.186159	-0.934908	-0.895579	chr6	0
VGLL4	-0.0392796	0.0210925	0.503375	0.0767626	0.116042	chr3	0
RANBP9	-0.0392456	0.0885467	1	-0.141939	-0.102694	chr6	0
UFL1	-0.0392415	0.139648	1	-0.631739	-0.592498	chr6	0
SASS6	-0.0392373	0.119224	0.411289	-1.10513	-1.06589	chr1	0
MCTS1	-0.0392353	0.121216	1	-0.247649	-0.208414	chrX	0
PROS1	-0.039136	0.00158193	0.160676	-0.0802878	-0.0411517	chr3	0
CLU	-0.0391045	0.00417688	0.308421	0.0075104	0.0466149	chr8	0
SETD5	-0.0391021	0.110705	0.923001	-0.421705	-0.382603	chr3	0
SMG7	-0.0390853	0.229574	1	-0.594752	-0.555667	chr1	0
RPL3	-0.0390467	0.193354	0.48458	-1.48228	-1.44323	chr22	0
MRPS30	-0.0390227	0.153225	0.934532	-0.471232	-0.43221	chr5	0
SEPT5	-0.03902	0.00931439	0.95927	-0.163743	-0.124723	NA	0
CAMSAP3	-0.0390162	0.0104955	0.395526	-0.0501329	-0.0111167	chr19	0
MRPL38	-0.0390087	0.185627	0.459957	-0.845682	-0.806674	chr17	0
PHF2	-0.0388748	0.033412	0.618233	-0.227225	-0.18835	chr9	0
DHX8	-0.038822	0.0634784	0.294855	-1.52069	-1.48186	chr17	0
MRPS35	-0.038816	0.113716	0.825813	-0.666049	-0.627233	chr12	0
PITRM1	-0.0387775	0.226921	1	-0.391766	-0.352988	chr10	0
TEAD3	-0.0387746	0.120132	0.828197	-0.496152	-0.457377	chr6	0
MNT	-0.0387225	0.0971272	1	-0.0492748	-0.0105522	chr17	0
KMT2B	-0.0386795	0.0336043	0.591409	-0.379898	-0.341218	chr19	0
PHF8	-0.0386288	0.111116	1	-0.261763	-0.223134	chrX	0
METAP1	-0.038504	0.219665	1	-0.622252	-0.583748	chr4	0
MRPL35	-0.0385018	0.140058	0.411348	-0.734709	-0.696208	chr2	0
RAD23B	-0.0385001	0.0699394	1	-0.196089	-0.157589	chr9	0
NRP1	-0.0384806	0.418522	1	0.0779769	0.116457	chr10	0
SENP7	-0.0384622	0.0111833	0.417989	-0.0527895	-0.0143273	chr3	0
PSMG2	-0.0384362	0.231355	0.555573	-0.89249	-0.854054	chr18	0
KIF18A	-0.038436	0.385095	0.689114	-1.27014	-1.2317	chr11	0
KLHL12	-0.0384294	0.00270304	0.265066	-0.26497	-0.226541	chr1	0
RBBP7	-0.0384276	0.116117	1	-0.307777	-0.26935	chrX	0
PPP4R3A	-0.0383879	0.0600727	0.761534	-0.233029	-0.194642	chr14	0
FAM222B	-0.038378	0.00675435	1	-0.115531	-0.0771526	chr17	0
KCTD9	-0.0383404	0.0136958	0.495726	-0.000283606	0.0380568	chr8	0
SSH2	-0.0383175	0.0183238	0.656948	-0.287487	-0.249169	chr17	0
PAX8	-0.0382949	0.277746	1	-0.150547	-0.112252	chr2	0
CXorf56	-0.0382627	0.208694	1	-0.434248	-0.395985	NA	0
ERLIN2	-0.0382536	0.0274701	0.560834	-0.0472661	-0.00901252	chr8	0
GEMIN7	-0.0381719	0.0855872	0.38718	-0.702471	-0.664299	chr19	0
XYLT1	-0.0379936	0.0216968	0.599652	0.028164	0.0661577	chr16	0
GSPT1	-0.0379786	0.132233	0.457506	-1.40714	-1.36916	chr16	0
ATP23	-0.0379674	0.00460875	0.261595	-0.417479	-0.379512	chr12	0
GSTO2	-0.0378731	0.0119625	0.461191	-0.0605187	-0.0226456	chr10	0
STAG3	-0.0378454	0.00300169	0.243681	-0.0509991	-0.0131537	chr7	0
RNF170	-0.0377879	0.00597431	0.319324	-0.0268649	0.0109231	chr8	0
PTDSS1	-0.0377845	0.182852	1	-0.442826	-0.405042	chr8	0
IER2	-0.0377378	0.0155491	0.459957	-0.0464855	-0.00874768	chr19	0
PPP2R5E	-0.0377375	0.0729387	1	-0.0842806	-0.0465432	chr14	0
MBD3	-0.0377265	0.142527	1	-0.170608	-0.132882	chr19	0
RNF139	-0.0376625	0.0267808	0.679115	-0.220688	-0.183025	chr8	0
TRAM2	-0.0376579	0.0263124	0.552434	-0.0532306	-0.0155727	chr6	0
DOLPP1	-0.037656	0.221103	1	-0.489516	-0.45186	chr9	0
NUDT17	-0.0376536	0.0385594	0.830993	-0.302264	-0.26461	chr1	0
RBM34	-0.037647	0.0290632	0.533023	-0.366293	-0.328646	chr1	0
TEFM	-0.0376027	0.0562266	0.701237	-0.483822	-0.446219	chr17	0
PLAT	-0.0376007	0.000650427	0.107832	-0.0256852	0.0119155	chr8	0
ZNF514	-0.0375986	0.0210499	0.512634	-0.223462	-0.185863	chr2	0
RBM17	-0.0375898	0.26087	0.520285	-1.13913	-1.10154	chr10	0
LIN54	-0.0375843	0.117068	0.825006	-0.548066	-0.510482	chr4	0
ATXN7L2	-0.0375814	0.0166944	1	-0.129441	-0.0918598	chr1	0
KIAA0355	-0.0375762	0.016625	0.489636	-0.0516384	-0.0140622	NA	0
TUSC3	-0.0375728	0.00458678	0.726303	-0.142721	-0.105148	chr8	0
SPDEF	-0.0375421	0.354543	1	0.0745881	0.11213	chr6	0
KLHL15	-0.037536	0.0300398	0.657323	-0.0614741	-0.0239381	chrX	0
ASPM	-0.0374119	0.0678432	0.701237	-0.472479	-0.435068	chr1	0
PARM1	-0.0373554	0.0113552	0.420781	-0.050002	-0.0126466	chr4	0
CSDE1	-0.0373549	0.277746	1	-0.483401	-0.446046	chr1	0
UGP2	-0.037332	0.128163	0.853827	-0.43429	-0.396958	chr2	0
ATP6V1D	-0.0373108	0.0218722	0.184783	-0.791249	-0.753938	chr14	0
BNIP2	-0.0373092	0.0185512	0.597674	-0.22366	-0.186351	chr15	0
UBE2D3	-0.0372887	0.378446	0.687984	-0.825343	-0.788054	chr4	0
COPE	-0.0372709	0.103951	0.38718	-1.14866	-1.11139	chr19	0
ATF4	-0.0372384	0.0634784	0.335615	-0.863838	-0.826599	chr22	0
RARS2	-0.0371615	0.294999	0.621322	-0.889833	-0.852671	chr6	0
NHEJ1	-0.0370199	0.0564238	0.745057	-0.289532	-0.252512	chr2	0
MAP3K11	-0.0369739	0.0660235	0.762473	-0.379475	-0.342501	chr11	0
GSTM1	-0.0369624	0.0235539	0.621322	0.0419566	0.0789191	chr1	0
MRPL54	-0.0369369	0.0714861	0.78327	-0.679253	-0.642316	chr19	0
UNC119	-0.0369053	0.0313305	0.7874	-0.274955	-0.23805	chr17	0
PLEKHM2	-0.0369012	0.19205	1	-0.23927	-0.202369	chr1	0
SARAF	-0.0368746	0.0114794	0.404442	0.0801794	0.117054	chr8	0
CDC42SE1	-0.0368525	0.023695	0.47891	-0.422075	-0.385223	chr1	0
KHSRP	-0.0368429	0.267731	1	-0.318348	-0.281505	chr19	0
ATAD2	-0.0368154	0.012894	0.422597	-0.0752484	-0.038433	chr8	0
AAK1	-0.0368018	0.0570188	0.702503	-0.336598	-0.299797	chr2	0
ATP5ME	-0.0367021	0.328205	0.575212	-0.828471	-0.791769	chr4	0
TCIM	-0.0366831	0.0193668	1	-0.0924201	-0.055737	chr8	0
PBK	-0.0366503	0.0114047	0.411289	-0.011286	0.0253643	chr8	0
BCAS4	-0.0365674	0.0836591	1	-0.106787	-0.0702198	chr20	0
C1QBP	-0.0365663	0.0972824	0.79502	-0.609764	-0.573198	chr17	0
UQCR10	-0.0365294	0.435856	1	-0.365661	-0.329132	chr22	0
YIF1A	-0.0365292	0.0618626	1	-0.151435	-0.114906	chr11	0
SLC25A26	-0.0365277	0.305688	0.571146	-0.703952	-0.667424	chr3	0
COG7	-0.0365003	0.333521	1	-0.479223	-0.442722	chr16	0
PIGS	-0.0364923	0.0295735	0.536951	-0.410078	-0.373586	chr17	0
CTTN	-0.0364729	0.0716063	0.975182	-0.230333	-0.19386	chr11	0
TPR	-0.0363886	0.0305783	0.244264	-1.05384	-1.01745	chr1	0
MMACHC	-0.0363831	0.051572	0.704635	-0.337163	-0.30078	chr1	0
S1PR2	-0.036332	0.00266935	0.20853	0.0803804	0.116712	chr19	0
FNDC3B	-0.0363271	0.052681	1	-0.0662579	-0.0299308	chr3	0
HK1	-0.0362977	0.0836591	1	-0.0730203	-0.0367226	chr10	0
PIK3R2	-0.0362912	0.0484484	0.819047	-0.260568	-0.224276	chr19	0
DENND2D	-0.0362616	0.0454853	1	-0.12054	-0.0842787	chr1	0
ABI1	-0.0362487	0.0466517	1	-0.0837044	-0.0474557	chr10	0
LSM1	-0.0362325	0.0546697	1	-0.127184	-0.0909514	chr8	0
VRK1	-0.036213	0.258818	1	-0.652259	-0.616046	chr14	0
SAMD4B	-0.0361921	0.102176	0.794538	-0.419041	-0.382849	chr19	0
CEP295	-0.0361776	0.0930655	0.78327	-0.328021	-0.291844	chr11	0
C1D	-0.0361708	0.119405	0.901914	-0.57693	-0.540759	chr2	0
OLFML3	-0.0361645	0.10993	0.864874	-0.646422	-0.610258	chr1	0
PRKCI	-0.0361533	0.128163	1	-0.109096	-0.0729431	chr3	0
SSR4	-0.0361243	0.0237067	0.651793	-0.250788	-0.214664	chrX	0
KLF7	-0.036118	0.0409596	0.645168	-0.513125	-0.477007	chr2	0
FDXR	-0.0360704	0.205111	0.49588	-0.899884	-0.863813	chr17	0
LASP1	-0.0360618	0.0581232	1	-0.143823	-0.107761	chr17	0
LIMD2	-0.0359745	0.00816079	0.319732	-0.312126	-0.276151	chr17	0
IKBKB	-0.0359548	0.00571509	0.779077	-0.191511	-0.155556	chr8	0
PTPRG	-0.0359134	0.0836591	0.833623	-0.24182	-0.205906	chr3	0
CDKN2C	-0.0359094	0.0603854	0.939559	0.309192	0.345101	chr1	0
FBXO7	-0.0359034	0.165209	1	-0.189761	-0.153858	chr22	0
WDR83OS	-0.0359023	0.0973044	0.862082	-0.488632	-0.452729	chr19	0
CSNK1A1	-0.0358762	0.106245	0.854553	-0.654031	-0.618155	chr5	0
TNPO3	-0.0358599	0.0324271	0.224516	-1.31252	-1.27666	chr7	0
HTT	-0.0358572	0.214546	1	-0.173323	-0.137466	chr4	0
CUL5	-0.0358473	0.0713662	0.790524	0.20263	0.238477	chr11	0
FBXO5	-0.0358399	0.0894072	0.347954	-1.12567	-1.08983	chr6	0
ZNF395	-0.0357076	0.0111833	0.421538	0.154194	0.189901	chr8	0
WBP4	-0.0356575	0.0850327	0.822825	-0.364777	-0.32912	chr13	0
VCL	-0.0356299	0.049148	0.621756	-0.328791	-0.293161	chr10	0
ERAL1	-0.0355618	0.19179	1	-0.56564	-0.530078	chr17	0
ADORA2A	-0.0355161	0.037427	1	-0.123815	-0.0882992	chr22	0
FRA10AC1	-0.035479	0.0469049	0.828197	0.0811399	0.116619	chr10	0
RAD54L	-0.0354773	0.0213416	0.456166	-0.359878	-0.3244	chr1	0
MRPL11	-0.0354435	0.1821	1	-0.150254	-0.114811	chr11	0
NGF	-0.0354094	0.0406111	0.773497	-0.282716	-0.247307	chr1	0
ALKBH5	-0.0353828	0.0478735	0.70766	-0.198876	-0.163493	chr17	0
HNRNPF	-0.0353549	0.214828	1	-0.290999	-0.255644	chr10	0
HIVEP2	-0.0352717	0.0145965	0.513412	0.0403415	0.0756132	chr6	0
ATP5PO	-0.0352669	0.124564	0.840292	-0.518684	-0.483417	chr21	0
PPP1R11	-0.0352651	0.180356	0.481972	-0.979234	-0.943969	chr6	0
CREBBP	-0.035246	0.426157	1	-0.297237	-0.261991	chr16	0
MMADHC	-0.0352435	0.105914	1	-0.00651338	0.0287301	chr2	0
SNAPC3	-0.0352341	0.146316	0.418675	-1.3163	-1.28106	chr9	0
NKRF	-0.0352185	0.0120146	1	-0.164978	-0.129759	chrX	0
AKAP10	-0.0351908	0.0443436	0.689114	-0.0933952	-0.0582045	chr17	0
PTPN20	-0.0351294	0.037079	1	-0.143534	-0.108405	chr10	0
CDH2	-0.0351269	0.446726	1	-0.127843	-0.0927157	chr18	0
SUSD2	-0.0350268	0.0384163	0.830993	-0.100356	-0.0653296	chr22	0
FANCD2	-0.0350254	0.101218	1	-0.289222	-0.254197	chr3	0
C9orf85	-0.0350084	0.00639044	0.35845	-0.0572463	-0.0222379	chr9	0
REC8	-0.0349822	0.0469049	0.916909	-0.289717	-0.254735	chr14	0
FAM122A	-0.0349719	0.114591	0.881213	-0.465408	-0.430436	NA	0
SEC14L2	-0.0349215	0.00309238	0.221265	0.0918396	0.126761	chr22	0
ANKRD26	-0.0348891	0.0341983	0.761438	0.20999	0.244879	chr10	0
POGLUT1	-0.034853	0.00627312	0.435908	-0.296491	-0.261638	chr3	0
SLC16A2	-0.0348505	0.0307062	1	-0.0771965	-0.042346	chrX	0
ITGB1	-0.0348236	0.287321	1	-0.212928	-0.178105	chr10	0
GATB	-0.0347918	0.280459	1	-0.352376	-0.317584	chr4	0
SNUPN	-0.0347777	0.127971	0.410609	-0.986948	-0.95217	chr15	0
DNAJC21	-0.0347082	0.115471	1	-0.117012	-0.0823037	chr5	0
PCBP2	-0.0347008	0.382177	0.631609	-1.50848	-1.47378	chr12	0
EMB	-0.0346439	0.018897	0.520285	-0.0576893	-0.0230454	chr5	0
PIGH	-0.0346407	0.0263124	0.516428	-0.508838	-0.474198	chr14	0
MEMO1	-0.0345888	0.0958921	0.823974	-0.412052	-0.377463	chr2	0
TIMM29	-0.034554	0.140263	0.990842	-0.676314	-0.64176	chr19	0
MAP1A	-0.0345188	0.00962996	0.421538	-0.0228625	0.0116563	chr15	0
GMPPB	-0.0344502	0.327828	0.645168	-0.940621	-0.906171	chr3	0
ZRANB3	-0.0343954	0.0013941	0.184783	0.0268926	0.061288	chr2	0
TP63	-0.0343884	0.191012	1	-0.13177	-0.097382	chr3	0
BACE2	-0.03437	0.0145657	0.495238	-0.0069893	0.0273807	chr21	0
UCHL5	-0.0343534	0.276767	1	-0.519937	-0.485584	chr1	0
ANLN	-0.034338	0.220527	1	-0.671124	-0.636786	chr7	0
AIFM3	-0.0343165	0.217664	1	-0.214464	-0.180148	chr22	0
SNURF	-0.0342774	0.0368026	0.710758	-0.0620662	-0.0277888	chr15	0
EPS15L1	-0.0342308	0.0237422	1	-0.18598	-0.151749	chr19	0
RNF7	-0.0342265	0.105421	1	-0.0175496	0.0166769	chr3	0
WDR61	-0.0342189	0.131745	0.417854	-0.798634	-0.764416	NA	0
CCDC88B	-0.034203	0.0695864	0.975711	-0.258705	-0.224502	chr11	0
CRTC2	-0.0341974	0.235549	1	-0.255412	-0.221215	chr1	0
FANCI	-0.0341957	0.0867051	1	-0.255471	-0.221276	chr15	0
NRG1	-0.0341688	0.000215107	0.071247	0.262532	0.296701	chr8	0
MTRF1L	-0.0341031	0.147807	1	-0.370704	-0.336601	chr6	0
QRSL1	-0.0340851	0.168489	1	-0.65047	-0.616385	chr6	0
GALK1	-0.034046	0.146104	1	-0.277066	-0.24302	chr17	0
ATP6AP1	-0.0340295	0.318414	0.635418	-1.44264	-1.40861	chrX	0
TXLNG	-0.0339419	0.0411927	1	-0.112622	-0.0786801	chrX	0
ALDH1L1	-0.033936	0.0425205	1	-0.123502	-0.0895665	chr3	0
RRBP1	-0.0339352	0.0677282	0.861832	-0.0246115	0.00932373	chr20	0
OSBP2	-0.0339338	0.0517555	0.761534	-0.0619077	-0.0279739	chr22	0
AP4M1	-0.0339326	0.0418245	0.654924	0.0824925	0.116425	chr7	0
DCAF4	-0.0339304	0.129895	0.858614	-0.370924	-0.336994	chr14	0
PIAS4	-0.0338887	0.0136085	0.578803	-0.204834	-0.170945	chr19	0
NKTR	-0.0338783	0.136203	1	-0.0194448	0.0144335	chr3	0
UGCG	-0.0338774	0.367387	1	-0.234762	-0.200884	chr9	0
PPIL2	-0.0338642	0.203478	0.481972	-0.823999	-0.790135	chr22	0
NAE1	-0.0338588	0.0697039	0.319732	-1.10736	-1.0735	chr16	0
RPUSD2	-0.0338406	0.0189358	0.495238	-0.299293	-0.265453	chr15	0
ZNF148	-0.0338039	0.0525878	0.815645	0.056506	0.0903099	chr3	0
OSBPL9	-0.0338011	0.0458991	0.697718	-0.111017	-0.0772163	chr1	0
GATAD2A	-0.0337978	0.218387	1	-0.472452	-0.438655	chr19	0
CASTOR1	-0.0337549	0.0394276	1	-0.0681598	-0.0344049	chr22	0
FBXO16	-0.0337384	0.0458991	0.696823	0.0667529	0.100491	chr8	0
KLHL22	-0.0337232	0.111295	1	-0.111313	-0.0775895	chr22	0
TAF11	-0.033699	0.0332843	0.731992	-0.215642	-0.181943	chr6	0
PLPP5	-0.0336863	0.0354467	0.702503	-0.02473	0.00895622	chr8	0
NDFIP1	-0.0336641	0.155656	1	0.013226	0.0468901	chr5	0
RAB1B	-0.0336608	0.0656868	0.944416	-0.273412	-0.239751	chr11	0
NARS2	-0.0336507	0.400743	1	-0.351646	-0.317996	chr11	0
FSD1	-0.0336402	0.0123299	0.511797	0.0523932	0.0860335	chr19	0
DPH3	-0.0335952	0.237666	0.511531	-1.17926	-1.14566	chr3	0
MRPL45	-0.0335951	0.13381	0.421538	-0.78925	-0.755655	chr17	0
POLDIP3	-0.0335863	0.0373572	0.715837	-0.0359175	-0.00233121	chr22	0
SMYD5	-0.0335851	0.0107066	0.488165	-0.210905	-0.17732	chr2	0
VAT1	-0.033577	0.00794244	0.481972	-0.231128	-0.197551	chr17	0
TUBE1	-0.0335663	0.170147	1	-0.619382	-0.585816	chr6	0
WASF2	-0.0335367	0.0663616	1	-0.156603	-0.123067	chr1	0
CHP1	-0.0335358	0.219952	1	-0.304658	-0.271122	chr15	0
VAMP5	-0.0335158	0.0171871	0.481972	0.37667	0.410186	chr2	0
TMEM38A	-0.0335124	0.0663616	0.934532	-0.276983	-0.243471	chr19	0
UBAP1	-0.0334783	0.161062	0.494017	-0.896862	-0.863384	chr9	0
CPSF6	-0.0334677	0.0999525	0.411289	-0.897087	-0.863619	chr12	0
MRPS22	-0.0334619	0.226921	0.516428	-0.745051	-0.711589	chr3	0
PRPF4B	-0.0334583	0.0444244	0.596935	-0.487604	-0.454146	chr6	0
COL4A3BP	-0.0334157	0.125692	1	-0.206482	-0.173066	NA	0
BAG4	-0.0334066	0.0211352	0.528918	-0.0210293	0.0123773	chr8	0
E2F1	-0.0333757	0.429297	1	-0.363698	-0.330322	chr20	0
FUT10	-0.0333748	0.0175832	0.482188	0.0660424	0.0994172	chr8	0
AP2M1	-0.0333617	0.354146	0.618619	-0.849341	-0.815979	chr3	0
FAM83H	-0.0333331	0.0626123	0.920249	-0.277715	-0.244382	chr8	0
ATM	-0.0333302	0.0323037	1	-0.0675941	-0.0342638	chr11	0
TTLL3	-0.0333295	0.122887	1	-0.0467384	-0.0134089	chr3	0
NPC2	-0.0333097	0.0482749	0.79493	0.00326794	0.0365776	chr14	0
CEP85	-0.0332451	0.197571	1	-0.549895	-0.51665	chr1	0
ENTPD1	-0.0332254	0.0160456	0.489455	0.0858215	0.119047	chr10	0
RECQL5	-0.0331866	0.0556385	0.80692	-0.0564757	-0.0232891	chr17	0
UNC50	-0.0331644	0.310763	1	-0.624579	-0.591415	chr2	0
TMEM165	-0.0331523	0.371051	1	-0.301393	-0.268241	chr4	0
ZNF2	-0.0331399	0.0212636	0.499048	0.232305	0.265445	chr2	0
FILIP1L	-0.0330931	0.00969421	1	-0.108137	-0.075044	chr3	0
MRPS24	-0.0330692	0.337352	0.654924	-0.802679	-0.76961	chr7	0
COASY	-0.0330641	0.167782	0.455252	-0.862822	-0.829758	chr17	0
CREG1	-0.0329851	0.0532288	0.729221	-0.0856108	-0.0526257	chr1	0
TMSB10	-0.0329769	0.0183238	0.456166	-0.593032	-0.560055	chr2	0
SLC25A1	-0.0329747	0.357727	1	-0.348225	-0.31525	chr22	0
ITGA3	-0.0329531	0.133217	1	-0.215625	-0.182672	chr17	0
PRRC2A	-0.0329314	0.129123	0.412588	-0.758282	-0.725351	chr6	0
ZNHIT3	-0.0329233	0.378446	0.60238	-0.870861	-0.837938	chr17	0
KYAT3	-0.0328769	0.0197863	0.495238	0.145164	0.178041	chr1	0
BAD	-0.0328687	0.0178025	1	-0.14114	-0.108272	chr11	0
FOXO3	-0.0328638	0.0626123	1	-0.0971496	-0.0642858	chr6	0
PGS1	-0.0327911	0.175926	0.455252	-1.11768	-1.08489	chr17	0
CERS1	-0.0327746	0.0135505	0.484471	-0.042387	-0.0096124	chr19	0
NSMCE3	-0.0327643	0.554269	0.713543	-1.07991	-1.04715	chr15	0
TMEM127	-0.0327637	0.126638	0.873628	-0.505732	-0.472968	chr2	0
NOC2L	-0.0327349	0.228636	0.513412	-0.730791	-0.698056	chr1	0
NEK8	-0.0327028	0.0115545	0.457737	-0.0473062	-0.0146034	chr17	0
CDKN2AIP	-0.0326709	0.270377	1	-0.228377	-0.195706	chr4	0
GTPBP1	-0.0326613	0.0306172	1	-0.182928	-0.150266	chr22	0
ST7	-0.032629	0.054	1	-0.139434	-0.106805	chr7	0
DNASE2	-0.0326096	0.0687683	0.996876	-0.200042	-0.167433	chr19	0
HIST1H2AE	-0.0325826	0.0899846	0.773497	-0.579079	-0.546496	NA	0
CPNE3	-0.0325825	0.0376372	1	-0.125588	-0.0930055	chr8	0
NPM2	-0.0325588	0.00648293	0.37893	0.0296419	0.0622007	chr8	0
RIDA	-0.0325401	0.0206281	1	-0.145606	-0.113066	chr8	0
RBM4	-0.0325272	0.14738	1	-0.531299	-0.498772	chr11	0
PEX26	-0.0325225	0.0726949	0.761438	-0.380849	-0.348327	chr22	0
NR6A1	-0.0325116	0.130089	1	-0.19169	-0.159178	chr9	0
FASN	-0.0324677	0.482146	1	-0.289033	-0.256566	chr17	0
TOP1MT	-0.0324623	0.122723	1	-0.153615	-0.121153	chr8	0
CNOT1	-0.0324509	0.254768	0.532302	-0.837909	-0.805458	chr16	0
GTPBP4	-0.0324458	0.273041	0.547204	-1.34012	-1.30768	chr10	0
EIF1	-0.0324435	0.286975	0.536411	-0.810541	-0.778097	chr17	0
COCH	-0.0324423	0.0147205	0.532302	-0.271051	-0.238609	chr14	0
RAI1	-0.0324399	0.205424	1	-0.0730344	-0.0405945	chr17	0
DCAF12	-0.0323974	0.00555663	0.378559	0.0159251	0.0483225	chr9	0
ACTG1	-0.032397	0.123073	0.920231	-0.457864	-0.425467	chr17	0
FTSJ3	-0.0323768	0.0917349	0.395526	-0.69433	-0.661953	chr17	0
LDHA	-0.0322903	0.357328	1	0.0204298	0.0527201	chr11	0
ATP5MPL	-0.0322773	0.0484484	0.701887	0.118111	0.150389	NA	0
COL1A1	-0.0322658	0.00669243	0.411289	0.0159253	0.0481911	chr17	0
DENND4C	-0.0321962	0.0181735	0.533509	-0.0495201	-0.0173239	chr9	0
FAM214A	-0.0321801	0.0489723	0.77642	-0.0516926	-0.0195126	NA	0
ACTR8	-0.032164	0.102195	0.368955	-1.04208	-1.00992	chr3	0
MCRS1	-0.032117	0.0670377	0.713543	-0.528199	-0.496082	chr12	0
SIPA1	-0.0321081	0.0865647	1	-0.2414	-0.209292	chr11	0
TOMM6	-0.0320614	0.018897	1	-0.154651	-0.122589	chr6	0
HIKESHI	-0.0320542	0.0957732	0.890992	-0.214173	-0.182119	chr11	0
RAB33A	-0.0320372	0.0399976	1	-0.120867	-0.0888303	chrX	0
PKMYT1	-0.0320166	0.177885	0.456084	-1.08049	-1.04847	chr16	0
FAM89B	-0.0320101	0.0592454	0.684662	-0.312194	-0.280184	chr11	0
TRIM35	-0.0319915	0.0174382	0.481972	0.0850526	0.117044	chr8	0
PDHB	-0.0319647	0.251912	1	-0.0355612	-0.00359647	chr3	0
REV1	-0.0319533	0.00748722	0.38718	-0.0224366	0.00951663	chr2	0
MTSS1	-0.0319519	0.13106	1	-0.191915	-0.159963	chr8	0
PCNX3	-0.0318936	0.0465676	0.621322	-0.467865	-0.435971	chr11	0
EIF4EBP1	-0.0318871	0.0814987	0.786972	-0.394656	-0.362769	chr8	0
EME2	-0.0318786	0.0799083	1	-0.112341	-0.0804624	chr16	0
MARS2	-0.0318749	0.649326	0.737694	-1.22605	-1.19418	chr2	0
MBD5	-0.0318665	0.0102653	0.485196	0.0753421	0.107209	chr2	0
TP53I13	-0.0318597	0.0692348	0.973157	-0.226181	-0.194321	chr17	0
PHKA1	-0.0318547	0.0226515	0.524247	-0.088687	-0.0568323	chrX	0
INPP5J	-0.0318515	0.0158785	0.564011	0.185033	0.216884	chr22	0
EXOSC10	-0.031804	0.0424427	0.25882	-1.09068	-1.05888	chr1	0
DPM3	-0.0317865	0.332759	1	-0.409094	-0.377307	chr1	0
EAF2	-0.031769	0.222547	1	-0.220225	-0.188456	chr3	0
SEH1L	-0.0317409	0.208406	0.495238	-1.20246	-1.17072	chr18	0
IFI30	-0.0316123	0.0588353	1	-0.189921	-0.158308	chr19	0
TTC5	-0.0315612	0.0747882	1	-0.235754	-0.204192	chr14	0
CD47	-0.0315307	0.0303242	0.659276	-0.00949106	0.0220397	chr3	0
NFYA	-0.0315103	0.0930092	0.772646	-0.402364	-0.370853	chr6	0
MRPS11	-0.0315042	0.36617	0.621756	-0.974119	-0.942615	chr15	0
ADGRA2	-0.031503	0.0211779	1	-0.122315	-0.0908116	chr8	0
ASB13	-0.0314756	0.0214792	0.50087	0.188965	0.22044	chr10	0
MCM10	-0.0314403	0.156771	1	-0.419879	-0.388439	chr10	0
EML3	-0.0314401	0.0508436	0.961693	-0.0852989	-0.0538588	chr11	0
AP2B1	-0.0313911	0.250965	1	-0.139582	-0.108191	chr17	0
BLOC1S2	-0.0313865	0.0663616	1	-0.184443	-0.153057	chr10	0
SMTN	-0.0313853	0.0511157	0.962619	-0.239855	-0.20847	chr22	0
NQO1	-0.0313698	0.0450748	0.694236	-0.0594518	-0.028082	chr16	0
TRMT2A	-0.0313168	0.0349823	1	-0.0953839	-0.0640671	chr22	0
PPP1R35	-0.0313152	0.0885467	1	-0.102859	-0.0715443	chr7	0
PPCS	-0.0313049	0.0172943	0.579058	-0.285359	-0.254055	chr1	0
NFKBIZ	-0.031289	0.0393547	0.748273	0.0278279	0.0591169	chr3	0
PRPF40A	-0.0312695	0.0825731	0.335615	-1.00482	-0.973555	chr2	0
HECTD1	-0.0312431	0.344319	1	-0.673036	-0.641793	chr14	0
FERMT3	-0.0312389	0.0249494	1	-0.14285	-0.111611	chr11	0
PIGW	-0.0312369	0.02812	0.761534	-0.276367	-0.24513	chr17	0
ZNF37A	-0.031187	0.0888328	1	-0.131586	-0.100399	chr10	0
SCYL1	-0.0311176	0.0988552	0.828197	-0.432059	-0.400941	chr11	0
PPP1R1C	-0.0311053	0.00683246	0.411348	0.0296923	0.0607975	chr2	0
AAGAB	-0.0310871	0.0543819	0.772646	-0.0153145	0.0157726	chr15	0
TLCD1	-0.0310839	0.0493242	0.628541	-0.45267	-0.421586	chr17	0
NOP16	-0.0310255	0.131646	0.411348	-1.24201	-1.21099	chr5	0
GCH1	-0.0310234	0.028616	1	-0.143287	-0.112264	chr14	0
GANAB	-0.030999	0.217949	1	-0.321996	-0.290997	chr11	0
VDAC3	-0.0309541	0.0247527	0.610525	-0.01292	0.0180341	chr8	0
PALD1	-0.0309264	0.00914988	0.464924	0.143882	0.174808	chr10	0
FOXM1	-0.0309023	0.239796	1	-0.419598	-0.388696	chr12	0
PSMD10	-0.0308766	0.198176	1	-0.293608	-0.262732	chrX	0
TBP	-0.0308708	0.264709	1	-0.57189	-0.541019	chr6	0
GPATCH4	-0.030865	0.0266761	0.695773	-0.283074	-0.252209	chr1	0
PYGB	-0.030864	0.0356473	0.702503	-0.00774351	0.0231205	chr20	0
FAM98B	-0.0308459	0.48072	1	-0.535437	-0.504592	chr15	0
RETSAT	-0.0308076	0.0288388	1	-0.18695	-0.156142	chr2	0
PPP6C	-0.0307754	0.324067	0.560721	-1.04299	-1.01222	chr9	0
PTPN18	-0.0307729	0.0390639	0.683327	-0.0586294	-0.0278565	chr2	0
KDM2A	-0.0307585	0.374856	0.621322	-0.768718	-0.73796	chr11	0
HNRNPH3	-0.0307375	0.0363231	0.822825	-0.245137	-0.2144	chr10	0
ASB3	-0.0307255	0.427805	1	-0.0341991	-0.00347361	chr2	0
C1QTNF1	-0.0307007	0.0244118	0.48366	-0.343966	-0.313265	chr17	0
CTDP1	-0.0306639	0.371962	0.626058	-1.1206	-1.08993	chr18	0
OST4	-0.0306622	0.2808	1	-0.497587	-0.466925	chr2	0
MRPS26	-0.0306158	0.422927	1	-0.665102	-0.634486	chr20	0
CNBD2	-0.0305732	0.147593	1	-0.180467	-0.149894	chr20	0
VPS26A	-0.0305577	0.0475857	0.608103	-0.319158	-0.2886	chr10	0
OTUD1	-0.0305303	0.073674	1	0.0492585	0.0797888	chr10	0
PRDM15	-0.030529	0.0397576	0.727941	-0.0234244	0.00710459	chr21	0
EPG5	-0.0305003	0.236757	1	-0.00589813	0.0246022	chr18	0
UFC1	-0.0304825	0.0679582	0.789535	-0.267437	-0.236954	chr1	0
PPIB	-0.0304466	0.015713	1	-0.166836	-0.13639	chr15	0
SMIM19	-0.0304352	0.0218722	0.603536	0.0289037	0.0593389	chr8	0
AXIN2	-0.0304315	0.230128	1	-0.0890754	-0.0586439	chr17	0
MRPL15	-0.0304056	0.586943	0.742416	-0.812846	-0.78244	chr8	0
CIR1	-0.0303342	0.0757359	0.770736	-0.368601	-0.338267	chr2	0
SREBF1	-0.0303269	0.888571	1	-0.540916	-0.510589	chr17	0
MVK	-0.0303223	0.546623	0.721813	-1.21974	-1.18942	chr12	0
MRPS25	-0.0303202	0.328961	1	-0.624102	-0.593782	chr3	0
OTUB1	-0.0303128	0.144211	1	-0.114994	-0.0846811	chr11	0
KATNA1	-0.0303114	0.104765	1	-0.184224	-0.153913	chr6	0
NAF1	-0.0303074	0.222258	0.495238	-0.68282	-0.652512	chr4	0
TMEM25	-0.0303051	0.0497671	0.745057	0.108782	0.139087	chr11	0
CCDC137	-0.0303011	0.0959254	0.858341	-0.515831	-0.48553	chr17	0
MYBBP1A	-0.0302999	0.105257	0.388877	-0.860354	-0.830054	chr17	0
CNNM3	-0.0302908	0.259577	1	-0.108097	-0.0778062	chr2	0
MFHAS1	-0.0302761	0.0249001	0.526237	0.154313	0.184589	chr8	0
RASA2	-0.0302676	0.107406	1	-0.0780326	-0.047765	chr3	0
INA	-0.0302653	0.0349164	0.816904	-0.112357	-0.0820917	chr10	0
MLF1	-0.0302639	0.0206699	0.579058	0.0359484	0.0662123	chr3	0
TRIM27	-0.0302536	0.137209	1	-0.0646257	-0.034372	chr6	0
CNIH2	-0.0302529	0.246268	1	-0.212694	-0.182441	chr11	0
ITGB1BP2	-0.0301664	0.227895	1	-0.00954103	0.0206253	chrX	0
SENP8	-0.0301553	0.134207	1	-0.180091	-0.149936	chr15	0
DDRGK1	-0.0301479	0.247515	1	-0.390589	-0.360441	chr20	0
IPO5	-0.0301475	0.199704	1	-0.427784	-0.397637	chr13	0
CCNB1IP1	-0.0301396	0.0679582	0.962852	-0.236045	-0.205905	chr14	0
HYPK	-0.0301386	0.121779	0.441587	-0.947758	-0.91762	chr15	0
TAF1A	-0.0301323	0.153973	1	-0.481529	-0.451397	chr1	0
ZNF217	-0.0301234	0.161907	0.987321	-0.601961	-0.571837	chr20	0
ATP5F1B	-0.0301176	0.274715	0.536464	-0.896762	-0.866644	chr12	0
TMED1	-0.0301093	0.091588	1	-0.178103	-0.147993	chr19	0
DYNC1LI2	-0.0301093	0.356531	1	-0.23081	-0.200701	chr16	0
ANK1	-0.0300911	0.0130109	0.524292	0.0667837	0.0968748	chr8	0
BSCL2	-0.0300783	0.0667011	0.937492	-0.281697	-0.251618	chr11	0
LCA5	-0.0300256	0.0345231	0.65677	0.148774	0.178799	chr6	0
AAAS	-0.0300185	0.0537151	0.635418	-0.544624	-0.514605	chr12	0
SLC22A15	-0.0299972	0.0548624	0.859907	-0.216879	-0.186882	chr1	0
INO80C	-0.0299961	0.058663	1	-0.179043	-0.149047	chr18	0
ADPGK	-0.0299924	0.153885	1	-0.066619	-0.0366266	chr15	0
ZFHX4	-0.0299833	0.0599688	0.922526	-0.208539	-0.178556	chr8	0
OGG1	-0.0299767	0.120679	1	-0.180792	-0.150815	chr3	0
CFAP20	-0.0299744	0.297116	0.551793	-0.745525	-0.715551	chr16	0
UFSP2	-0.0299552	0.357328	1	-0.333465	-0.30351	chr4	0
DBN1	-0.0299486	0.0628279	1	-0.0647203	-0.0347717	chr5	0
DHX30	-0.0299275	0.114591	1	-0.287116	-0.257188	chr3	0
VIPAS39	-0.0298809	0.049148	1	-0.107917	-0.0780358	chr14	0
POFUT1	-0.029877	0.0723305	1	-0.140358	-0.110481	chr20	0
LPCAT2	-0.0298675	0.0158122	0.459957	0.121364	0.151232	chr16	0
CSNK1E	-0.0298335	0.117962	1	-0.072817	-0.0429835	chr22	0
MIDN	-0.029831	0.734308	1	-0.268946	-0.239115	chr19	0
GLMN	-0.0298289	0.263795	1	-0.554515	-0.524686	chr1	0
ALG5	-0.029813	0.116001	0.82402	-0.31354	-0.283727	chr13	0
ZNF20	-0.0297901	0.0583259	1	-0.163192	-0.133402	chr19	0
ADAP2	-0.0297653	0.0920293	1	-0.262404	-0.232638	chr17	0
FNDC3A	-0.029741	0.0783432	1	0.0175315	0.0472725	chr13	0
TMEM65	-0.0297257	0.0363913	0.628726	0.0870221	0.116748	chr8	0
GGNBP2	-0.0297059	0.401171	1	-0.372838	-0.343132	chr17	0
CCSER2	-0.0296986	0.0205863	0.628541	0.228008	0.257707	chr10	0
MEAF6	-0.0296791	0.400228	1	-0.410926	-0.381246	chr1	0
AGK	-0.029642	0.0530551	0.722461	0.151883	0.181525	chr7	0
AMOTL1	-0.0296407	0.0303826	0.68984	0.0195888	0.0492294	chr11	0
GRHL1	-0.0295795	0.512629	1	0.0069156	0.0364951	chr2	0
NECAP1	-0.0295662	0.0355134	1	-0.0581972	-0.028631	chr12	0
CATSPER2	-0.0295584	0.0244603	0.573389	-0.0318251	-0.00226669	chr15	0
KTI12	-0.0295541	0.406729	0.702503	-1.06843	-1.03887	chr1	0
MAD2L2	-0.0295233	0.323693	0.589621	-1.33846	-1.30894	chr1	0
TMEM182	-0.0295072	0.0825731	1	0.0239226	0.0534298	chr2	0
LRFN4	-0.0295021	0.0355134	0.748273	-0.249289	-0.219787	chr11	0
ZNF652	-0.0294962	0.0541906	0.731992	-0.0886243	-0.0591281	chr17	0
SGO2	-0.0294919	0.114766	1	-0.193525	-0.164033	chr2	0
MANBAL	-0.0294476	0.0472443	1	-0.115029	-0.0855815	chr20	0
DUSP3	-0.0294355	0.0201316	0.621322	-0.261217	-0.231782	chr17	0
STXBP2	-0.0293921	0.0107754	0.421538	-0.040523	-0.0111309	chr19	0
ZNF703	-0.029392	0.0639151	0.837248	-0.041819	-0.0124269	chr8	0
LIMA1	-0.0293908	0.0512067	1	-0.141305	-0.111914	chr12	0
PAICS	-0.0293371	0.436756	1	-0.564896	-0.535559	chr4	0
C22orf46	-0.0293302	0.107406	1	-0.231436	-0.202105	NA	0
TIMM23	-0.0293117	0.120132	0.411289	-0.918529	-0.889218	chr10	0
CDKL5	-0.0292736	0.140262	1	0.0522451	0.0815187	chrX	0
MAN2B1	-0.0292673	0.0413659	1	-0.121647	-0.09238	chr19	0
NUP37	-0.0292653	0.170862	1	-0.347435	-0.31817	chr12	0
HDAC3	-0.0292596	0.325282	0.585107	-1.19367	-1.16441	chr5	0
SNRK	-0.0292444	0.097613	0.893682	0.100519	0.129763	chr3	0
CELF1	-0.0292401	0.16991	1	-0.258001	-0.228761	chr11	0
RREB1	-0.0292325	0.174468	1	-0.338815	-0.309582	chr6	0
UPP1	-0.0292296	0.029289	0.722556	0.135162	0.164392	chr7	0
LAMTOR4	-0.0292221	0.249079	0.520285	-0.729075	-0.699853	chr7	0
CDH1	-0.0292116	0.28836	1	-0.165837	-0.136626	chr16	0
KCNIP3	-0.0291989	0.0602226	0.883688	-0.252068	-0.222869	chr2	0
NPC1	-0.0291962	0.156324	1	-0.137362	-0.108166	chr18	0
CCDC134	-0.0291956	0.054766	0.737694	-0.057087	-0.0278915	chr22	0
NUDCD2	-0.0291874	0.0606995	0.762473	-0.263839	-0.234651	chr5	0
PITPNB	-0.0291825	0.0538099	0.822825	0.00150724	0.0306897	chr22	0
COPRS	-0.0291367	0.0591791	0.759088	-0.211691	-0.182555	chr17	0
TXNRD2	-0.0290904	0.0358489	1	-0.158323	-0.129233	chr22	0
DHRS13	-0.0290871	0.0494126	1	-0.14367	-0.114583	chr17	0
PALMD	-0.0290858	0.0250482	0.543861	-0.0761378	-0.047052	chr1	0
KIF1BP	-0.0290836	0.0479293	0.828197	-0.268719	-0.239636	NA	0
CBLN3	-0.0290831	0.134604	1	-0.212279	-0.183195	chr14	0
MPV17L2	-0.0290798	0.180356	1	-0.255943	-0.226863	chr19	0
BEX1	-0.0290668	0.0250854	0.682447	0.0183088	0.0473756	chrX	0
NPHP1	-0.0290537	0.0185131	1	-0.0968186	-0.0677648	chr2	0
F8	-0.0290468	0.0178394	0.551627	0.0575618	0.0866087	chrX	0
UBE2D2	-0.0290323	0.156101	1	0.101833	0.130865	chr5	0
SLC25A30	-0.0290209	0.193093	1	-0.08262	-0.0535991	chr13	0
CST3	-0.0289995	0.0832505	1	-0.257472	-0.228473	chr20	0
H1F0	-0.0289929	0.0944116	0.962852	-0.0136452	0.0153478	NA	0
CHCHD5	-0.0289694	0.0275775	0.503375	-0.350136	-0.321166	chr2	0
LRRC20	-0.0289637	0.00861366	0.417854	0.0474607	0.0764245	chr10	0
SMIM7	-0.0289353	0.0458991	0.645661	-0.357762	-0.328826	chr19	0
YIPF5	-0.0289332	0.0752879	1	-0.226663	-0.19773	chr5	0
CENPJ	-0.0289207	0.205931	1	-0.423987	-0.395067	chr13	0
WTAP	-0.0289172	0.141706	0.412588	-0.710741	-0.681824	chr6	0
SH2D4A	-0.0289153	0.0131511	0.525979	0.274845	0.303761	chr8	0
CBX7	-0.0288991	0.213529	1	-0.152214	-0.123315	chr22	0
CLPP	-0.0288924	0.127398	1	-0.232907	-0.204014	chr19	0
XKR6	-0.0288845	0.0134353	0.48366	-0.0165631	0.0123214	chr8	0
PCBP1	-0.028884	0.177394	0.481183	-1.35781	-1.32892	chr2	0
TCIRG1	-0.0288828	0.0659111	1	-0.119415	-0.0905327	chr11	0
ADSS	-0.0288309	0.319592	1	-0.490829	-0.461998	NA	0
JOSD1	-0.0288223	0.1125	0.828197	-0.319281	-0.290458	chr22	0
ELL	-0.0287867	0.316275	0.578803	-1.22083	-1.19205	chr19	0
ARHGEF10	-0.0287735	0.0216095	0.589621	0.0386811	0.0674546	chr8	0
BID	-0.0287734	0.184109	1	0.0718627	0.100636	chr22	0
IL1R1	-0.0287618	0.393507	1	0.0254391	0.0542009	chr2	0
ARID4B	-0.0287567	0.219541	1	-0.178881	-0.150124	chr1	0
PARS2	-0.0287442	0.856097	1	-0.656808	-0.628064	chr1	0
EHBP1L1	-0.0287432	0.136404	0.875282	-0.339626	-0.310883	chr11	0
ANKRD13B	-0.0287181	0.0734282	0.79493	0.125606	0.154324	chr17	0
XRCC4	-0.02871	0.0565226	0.701554	-0.341228	-0.312518	chr5	0
EPC1	-0.0287096	0.217524	1	-0.454694	-0.425985	chr10	0
APOO	-0.0286898	0.0220381	0.545079	0.0899582	0.118648	chrX	0
C8orf44	-0.0286843	0.00797847	0.481972	-0.0987422	-0.070058	NA	0
SIRT4	-0.0286797	0.0190268	0.668612	-0.112073	-0.0833935	chr12	0
CTSF	-0.0286792	0.173984	1	-0.296448	-0.267768	chr11	0
TUBD1	-0.0286785	0.120314	0.905875	-0.498906	-0.470227	chr17	0
CUL9	-0.0286782	0.0985435	1	-0.195577	-0.166898	chr6	0
SPINT2	-0.0286641	0.116356	1	-0.178149	-0.149485	chr19	0
NIT2	-0.0286341	0.0180289	0.583923	0.0158758	0.0445099	chr3	0
NOSTRIN	-0.0286046	0.0888328	0.860374	-0.0184531	0.0101515	chr2	0
NKAP	-0.0286042	0.699733	0.758732	-1.26748	-1.23888	chrX	0
NOLC1	-0.0285973	0.294647	0.56057	-0.717109	-0.688512	chr10	0
SDCBP	-0.0285264	0.166843	1	-0.0903241	-0.0617977	chr8	0
GOLGB1	-0.0284815	0.0786023	1	-0.214276	-0.185795	chr3	0
IGHMBP2	-0.0284628	0.126448	1	-0.14535	-0.116887	chr11	0
ELP2	-0.0284623	0.172314	0.472769	-0.797282	-0.768819	chr18	0
CHMP4A	-0.0283853	0.0102221	0.911684	-0.152797	-0.124411	chr14	0
TSPAN17	-0.028376	0.0635873	1	-0.137349	-0.108972	chr5	0
HOOK3	-0.0283531	0.00667703	0.315614	0.0873799	0.115733	chr8	0
PTK2	-0.0283447	0.355337	0.584813	-0.713096	-0.684752	chr8	0
FERMT1	-0.0283225	0.317	1	-0.102477	-0.0741542	chr20	0
OGA	-0.0282974	0.184362	1	-0.320372	-0.292075	chr10	0
FANCF	-0.0282916	0.561453	1	-0.467921	-0.439629	chr11	0
SLC37A1	-0.0282834	0.0399418	0.689114	-0.0345071	-0.00622371	chr21	0
ZNF185	-0.0282645	0.265862	1	-0.392554	-0.36429	chrX	0
CEP68	-0.0282581	0.0488847	0.621322	-0.509061	-0.480803	chr2	0
POLB	-0.0282504	0.00821621	0.339732	0.164341	0.192592	chr8	0
BMP1	-0.0282395	0.0225409	0.583193	-0.0262932	0.00194627	chr8	0
CCDC183	-0.0282196	0.0446673	0.822825	0.12117	0.149389	chr9	0
CHCHD2	-0.0282167	0.119768	0.839724	-0.557964	-0.529747	chr7	0
VANGL1	-0.0281878	0.0742913	1	-0.181562	-0.153374	chr1	0
TMF1	-0.0281645	0.010658	0.411348	-0.0126484	0.0155161	chr3	0
ENPP2	-0.0281392	0.150605	1	-0.108291	-0.0801516	chr8	0
AARS2	-0.0281372	0.369012	0.621322	-0.803412	-0.775275	chr6	0
PRAME	-0.0281243	0.0327375	0.70766	0.0536378	0.0817622	chr22	0
ANKRD54	-0.0281148	0.0920293	0.786972	-0.336108	-0.307993	chr22	0
DHX16	-0.0281129	0.204566	0.495238	-0.864514	-0.836401	chr6	0
ARSG	-0.028111	0.146953	1	0.318893	0.347004	chr17	0
PPP4R3B	-0.0281072	0.106079	1	-0.0434248	-0.0153176	chr2	0
FAM86C1	-0.0280979	0.0581232	0.904668	-0.206175	-0.178077	NA	0
PRDX3	-0.0280684	0.0926203	0.922526	-0.0407946	-0.0127262	chr10	0
ERLEC1	-0.0280524	0.0210925	0.628541	-0.191951	-0.163898	chr2	0
POC1A	-0.028044	0.239491	1	-0.41429	-0.386246	chr3	0
RMDN1	-0.0280354	0.0315714	1	-0.179992	-0.151957	chr8	0
ERP27	-0.0280303	0.0120926	0.416751	-0.0075116	0.0205187	chr12	0
VBP1	-0.0280215	0.52564	0.720438	-0.954826	-0.926804	chrX	0
FHIT	-0.0280008	0.0313305	0.699882	0.0479183	0.0759191	chr3	0
MRPS18B	-0.0279832	0.201585	0.495238	-0.70216	-0.674177	chr6	0
GRK3	-0.0279771	0.0725733	1	-0.0871584	-0.0591813	chr22	0
RBMX2	-0.0279568	0.289356	0.55631	-0.889118	-0.861162	chrX	0
MAPK13	-0.0279538	0.0151298	1	-0.106403	-0.0784491	chr6	0
ARHGEF26	-0.0279529	0.0625048	1	-0.0780019	-0.050049	chr3	0
KAT6B	-0.0279405	0.0887436	0.998293	-0.0554366	-0.0274961	chr10	0
CD53	-0.027882	0.0544777	1	-0.156814	-0.128932	chr1	0
ELOVL5	-0.0278621	0.0391364	0.786308	0.0159275	0.0437895	chr6	0
CEP135	-0.0278394	0.208682	1	-0.411533	-0.383694	chr4	0
GPS2	-0.0278299	0.34105	1	-0.0268189	0.00101101	chr17	0
TRIM23	-0.0278086	0.0369406	1	-0.162917	-0.135109	chr5	0
APC	-0.027805	0.829813	1	-0.502011	-0.474206	chr5	0
KRT19	-0.0277842	0.099638	1	-0.102164	-0.0743798	chr17	0
HIC2	-0.0277777	0.276396	1	-0.0851205	-0.0573428	chr22	0
PES1	-0.0277747	0.0907106	0.395526	-1.03964	-1.01187	chr22	0
BCAS2	-0.0277721	0.111295	0.828197	-0.657731	-0.629959	chr1	0
WDR46	-0.027756	0.1415	0.47039	-0.800217	-0.772461	chr6	0
DTX2	-0.0277531	0.0684202	0.743919	-0.386646	-0.358893	chr7	0
XPOT	-0.0277482	0.198369	1	-0.442802	-0.415054	chr12	0
CXADR	-0.0276959	0.150389	1	-0.0373724	-0.00967647	chr21	0
PPME1	-0.027689	0.345099	1	-0.520917	-0.493228	chr11	0
IVD	-0.0276826	0.0741675	1	-0.0688313	-0.0411487	chr15	0
TJP3	-0.0276738	0.101537	1	-0.213512	-0.185838	chr19	0
ADAT2	-0.0276479	0.163586	0.440826	-0.756693	-0.729046	chr6	0
MRPL27	-0.0276414	0.12778	0.454731	-0.891956	-0.864315	chr17	0
SZRD1	-0.0276405	0.163817	1	-0.250504	-0.222863	chr1	0
CXorf40B	-0.0276087	0.0620803	1	-0.0899176	-0.062309	NA	0
NUMB	-0.027599	0.129702	1	-0.150912	-0.123313	chr14	0
FBXO38	-0.0275548	0.0549589	0.865058	0.0561762	0.083731	chr5	0
GDAP2	-0.0275366	0.0499452	0.720438	-0.0249444	0.00259221	chr1	0
SLC25A37	-0.027515	0.266414	1	-0.0894641	-0.0619491	chr8	0
PCNT	-0.0275124	0.135601	0.904668	-0.38136	-0.353848	chr21	0
TCF7L1	-0.0275076	0.0755387	1	-0.155143	-0.127636	chr2	0
SMS	-0.0274942	0.0265924	0.746275	-0.225075	-0.197581	chrX	0
FAM3A	-0.0274785	0.177752	1	-0.0272405	0.000237965	chrX	0
CTSK	-0.027466	0.0635873	0.911799	-0.209202	-0.181736	chr1	0
TP53BP2	-0.0274543	0.237969	1	-0.130025	-0.10257	chr1	0
RASGRP2	-0.027453	0.0824382	1	-0.302406	-0.274953	chr11	0
YJU2	-0.0274476	0.195718	0.481972	-1.47722	-1.44978	chr19	0
MRPS18A	-0.0274269	0.423369	1	-0.601568	-0.574141	chr6	0
HPF1	-0.027376	0.0720885	0.801019	-0.0379851	-0.0106091	chr4	0
ERMAP	-0.0273481	0.195718	1	-0.0700235	-0.0426755	chr1	0
VPS13B	-0.0273295	0.173984	1	0.0751317	0.102461	chr8	0
ZDHHC8	-0.0273255	0.0979224	1	-0.269758	-0.242433	chr22	0
CKAP2	-0.0272911	0.146741	0.946695	-0.364428	-0.337137	chr13	0
ZNF830	-0.0272654	0.945516	0.825048	-1.29834	-1.27108	chr17	0
MDH1	-0.0272614	0.0354467	0.76999	0.137632	0.164894	chr2	0
ATP5F1A	-0.0272487	0.277071	1	-0.549478	-0.52223	chr18	0
ISG15	-0.0272269	0.410226	1	-0.153376	-0.126149	chr1	0
PFDN1	-0.0272094	0.541554	0.770736	-0.966334	-0.939124	chr5	0
HNRNPA1	-0.0271763	0.298889	1	-0.194261	-0.167085	chr12	0
CAPS	-0.0271725	0.105093	0.893682	-0.344125	-0.316953	chr19	0
AP2S1	-0.027169	0.288707	0.560756	-0.948808	-0.921639	chr19	0
GAS1	-0.0271653	0.130671	1	-0.23508	-0.207914	chr9	0
NFE2L2	-0.0271442	0.0875511	0.760994	-0.335797	-0.308653	chr2	0
PARP14	-0.0271394	0.0696036	0.98916	0.0253994	0.0525387	chr3	0
ZHX1	-0.0270982	0.0901963	1	0.048842	0.0759402	chr8	0
POMK	-0.027095	0.182852	1	-0.0890189	-0.0619238	chr8	0
RIF1	-0.0270939	0.189462	1	-0.414379	-0.387285	chr2	0
NXNL2	-0.0270756	0.0644645	1	-0.1746	-0.147525	chr9	0
NAV3	-0.027067	0.0530551	0.816904	0.0196148	0.0466818	chr12	0
TRMT12	-0.0270561	0.129895	1	-0.108841	-0.0817844	chr8	0
ITPKA	-0.0270477	0.13302	1	-0.243404	-0.216357	chr15	0
GGCX	-0.0270326	0.0275775	0.503375	-0.305333	-0.2783	chr2	0
NUDT8	-0.02702	0.217949	1	-0.149428	-0.122408	chr11	0
CISD3	-0.0270187	0.0106113	1	-0.0753271	-0.0483084	chr17	0
NSMCE1	-0.026999	0.205384	0.482188	-0.945561	-0.918562	chr16	0
MRPS6	-0.0269923	0.393084	0.621322	-0.8675	-0.840508	chr21	0
GID8	-0.0269712	0.0498561	1	-0.131378	-0.104407	chr20	0
CDK8	-0.0269388	0.0835316	1	-0.179492	-0.152553	chr13	0
PNPLA4	-0.0269201	0.040336	0.790682	0.0641029	0.091023	chrX	0
ZBTB10	-0.0269003	0.113891	0.961693	0.10499	0.13189	chr8	0
BTC	-0.0268931	0.116001	1	0.0550245	0.0819177	chr4	0
FOXN3	-0.026888	0.0982326	1	0.0384317	0.0653197	chr14	0
SLC41A1	-0.0268498	0.0483616	0.691723	0.0931901	0.12004	chr1	0
KLHL26	-0.0268464	0.0959254	1	-0.0566734	-0.029827	chr19	0
SLC20A2	-0.0268275	0.0512067	0.825813	-0.263843	-0.237016	chr8	0
SUPT3H	-0.0268239	0.189369	1	-0.156573	-0.129749	chr6	0
PRPS1	-0.0267856	0.438431	1	0.0085778	0.0353634	chrX	0
CNOT6L	-0.0267792	0.270377	1	-0.132441	-0.105662	chr4	0
GSTP1	-0.0267514	0.0475857	0.924522	-0.255461	-0.228709	chr11	0
CETN2	-0.0267512	0.04459	0.756226	-0.0307837	-0.00403247	chrX	0
SSBP4	-0.0267382	0.130283	1	-0.284702	-0.257964	chr19	0
SNTB1	-0.0267197	0.0816324	0.993382	0.0137948	0.0405146	chr8	0
BORCS8	-0.0267142	0.123258	0.853809	-0.399643	-0.372929	chr19	0
VPS72	-0.0267128	0.0743503	0.728225	-0.535341	-0.508628	chr1	0
AGGF1	-0.0267059	0.232249	1	0.0645985	0.0913044	chr5	0
GPAT4	-0.0267018	0.224289	1	0.123699	0.150401	chr8	0
WDYHV1	-0.0266951	0.0676135	0.891608	0.0122817	0.0389768	NA	0
TMEM177	-0.0266883	0.0448299	0.892149	-0.259033	-0.232345	chr2	0
PABPC1L	-0.0266452	0.0744153	0.814122	-0.0364441	-0.00979887	chr20	0
TRO	-0.0266411	0.0552268	0.770736	0.153508	0.180149	chrX	0
NAA16	-0.0266409	0.127018	1	-0.128423	-0.101782	chr13	0
HSBP1L1	-0.0266402	0.221969	1	0.134808	0.161448	chr18	0
CSNK1G1	-0.0266325	0.0726949	1	-0.102163	-0.0755306	chr15	0
NF1	-0.0266311	0.485962	1	-0.0702756	-0.0436445	chr17	0
DDHD1	-0.0266058	0.0192484	0.495238	-0.00090063	0.0257052	chr14	0
LYN	-0.0265977	0.0570188	0.881213	0.0686256	0.0952234	chr8	0
KLF2	-0.0265842	0.0292324	0.621322	-0.0263045	0.0002797	chr19	0
ATG101	-0.0265669	0.243171	1	-0.160018	-0.133451	chr12	0
SGK3	-0.0265557	0.122702	1	0.0973456	0.123901	chr8	0
PPP2R5C	-0.0265517	0.210902	1	-0.146474	-0.119923	chr14	0
SATB1	-0.0265341	0.0283956	1	-0.154795	-0.128261	chr3	0
UBA5	-0.0264981	0.283876	0.557321	-0.75936	-0.732861	chr3	0
TBC1D10A	-0.0264923	0.228982	1	-0.222129	-0.195636	chr22	0
ATP13A1	-0.0264879	0.208406	1	-0.259014	-0.232526	chr19	0
SHLD2	-0.0264335	0.0750377	1	-0.105057	-0.0786231	chr10	0
RNF215	-0.0264306	0.122702	1	-0.0660914	-0.0396608	chr22	0
EXO1	-0.0264186	0.471739	1	-0.162806	-0.136388	chr1	0
TLN1	-0.0264068	0.407194	0.628541	-0.969942	-0.943535	chr9	0
ZRANB2	-0.0264023	0.13381	0.883688	-0.541298	-0.514896	chr1	0
PLEC	-0.0263852	0.0728167	1	-0.279085	-0.2527	chr8	0
ICE1	-0.0263834	0.116889	0.435484	-0.80582	-0.779437	chr5	0
ALG10B	-0.0263828	0.0891196	1	0.0203423	0.0467252	chr12	0
CSK	-0.02637	0.40633	1	-0.0602817	-0.0339118	chr15	0
UNC5B	-0.0263546	0.042365	0.790524	-0.24561	-0.219255	chr10	0
CYB5R3	-0.0263257	0.311858	1	-0.145179	-0.118854	chr22	0
RBM38	-0.0263193	0.694994	1	-0.243619	-0.2173	chr20	0
RGL2	-0.0263176	0.127589	1	0.113034	0.139352	chr6	0
STOML2	-0.0263147	0.286285	1	-0.178912	-0.152597	chr9	0
TNFRSF21	-0.0263071	0.091588	0.865058	0.130473	0.15678	chr6	0
PAK2	-0.0262966	0.320335	1	-0.30186	-0.275563	chr3	0
NTN1	-0.026287	0.148878	1	-0.100087	-0.0737999	chr17	0
FANCG	-0.0262865	0.416329	1	-0.233718	-0.207431	chr9	0
DERL3	-0.0262554	0.0498561	0.78327	-0.0426711	-0.0164157	chr22	0
OXA1L	-0.0262543	0.159244	0.975711	-0.410649	-0.384395	chr14	0
GDF15	-0.026229	0.0698215	0.777227	0.105322	0.131551	chr19	0
SEPT8	-0.0262224	0.0494126	0.780797	-0.0509022	-0.0246797	NA	0
EPGN	-0.0262152	0.252545	1	0.115428	0.141644	chr4	0
ING1	-0.0262034	0.207915	1	0.00187654	0.0280799	chr13	0
MRPL48	-0.0261951	0.523505	1	-0.422097	-0.395901	chr11	0
SLTM	-0.0261943	0.204838	1	-0.110331	-0.084137	chr15	0
HEMK1	-0.0261724	0.0684202	0.864874	-0.0370372	-0.0108648	chr3	0
PSME4	-0.0261716	0.145059	1	-0.0625399	-0.0363683	chr2	0
SFI1	-0.0261584	0.117783	1	0.0620489	0.0882072	chr22	0
IDE	-0.0261484	0.053243	0.730592	-0.236103	-0.209954	chr10	0
NAV2	-0.0261272	0.0901294	1	-0.159933	-0.133805	chr11	0
ARHGAP25	-0.0261243	0.00948152	1	-0.0629965	-0.0368722	chr2	0
ZHX2	-0.0261207	0.244097	1	0.00945439	0.0355751	chr8	0
CMC4	-0.0261111	0.0503315	0.809294	0.0663398	0.0924509	chrX	0
TBX2	-0.0261069	0.616177	1	-0.237307	-0.2112	chr17	0
AUP1	-0.0260984	0.492196	1	-0.12168	-0.0955814	chr2	0
PCGF2	-0.0260268	0.0651087	0.689214	-0.315265	-0.289238	chr17	0
RGP1	-0.0260138	0.514105	1	-0.606234	-0.58022	chr9	0
ACTRT3	-0.0260111	0.0339403	0.657204	-0.0300951	-0.00408394	chr3	0
ASF1B	-0.0260079	0.153529	0.972419	-0.547077	-0.521069	chr19	0
PRKCH	-0.025999	0.0997951	1	0.0322522	0.0582512	chr14	0
PIGP	-0.0259888	0.127971	1	-0.190079	-0.16409	chr21	0
FBXO22	-0.0259887	0.0728167	1	-0.175038	-0.149049	chr15	0
ZNF704	-0.025987	0.0459822	0.689114	0.103024	0.129011	chr8	0
RHBDD3	-0.0259757	0.0812318	0.947332	-0.0455859	-0.0196102	chr22	0
MTDH	-0.0259561	0.0653332	0.846225	-0.0387245	-0.0127684	chr8	0
MATR3	-0.0259349	0.0895513	0.82963	-0.32091	-0.294975	chr5	0
RBBP4	-0.0259343	0.203775	0.495366	-0.972302	-0.946367	chr1	0
PGGT1B	-0.0259295	0.327828	1	-0.131987	-0.106057	chr5	0
ARMCX6	-0.0259082	0.14987	1	-0.143091	-0.117182	chrX	0
FAM160B2	-0.0258924	0.105914	1	-0.0896959	-0.0638035	NA	0
TFAP2A	-0.0258831	0.157218	1	0.01549	0.0413732	chr6	0
GNA11	-0.0258645	0.318479	1	-0.197761	-0.171897	chr19	0
MC1R	-0.0258491	0.0323037	0.681405	-0.00993664	0.0159124	chr16	0
RAD51C	-0.025841	0.394778	0.643905	-0.736606	-0.710765	chr17	0
LRRC57	-0.0258253	0.135802	1	-0.205485	-0.17966	chr15	0
BFSP1	-0.0258128	0.0809657	1	0.0140953	0.039908	chr20	0
CLTC	-0.0258122	0.287321	0.547422	-1.52483	-1.49901	chr17	0
EXOC1	-0.0258083	0.125881	0.845627	-0.634072	-0.608264	chr4	0
PLA2G6	-0.0258082	0.152567	1	-0.0947591	-0.0689508	chr22	0
LIN37	-0.0257889	0.175926	1	-0.31345	-0.287662	chr19	0
SLC35A3	-0.0257797	0.188177	1	-0.186802	-0.161023	chr1	0
HSPB1	-0.0257689	0.0575187	0.730592	0.163233	0.189002	chr7	0
PPM1M	-0.0257624	0.023695	0.722461	-0.191482	-0.16572	chr3	0
MYO18A	-0.0257579	0.224872	1	-0.410264	-0.384507	chr17	0
DNPH1	-0.0257384	0.037497	0.643905	-0.0327702	-0.00703182	chr6	0
BAIAP2L2	-0.0257083	0.125127	1	-0.0947008	-0.0689925	chr22	0
CHMP2B	-0.0256884	0.0354467	0.76999	0.140862	0.16655	chr3	0
CLDND1	-0.0256786	0.0404615	0.790524	-0.189147	-0.163468	chr3	0
G3BP1	-0.0256712	0.328583	1	-0.0648071	-0.039136	chr5	0
HDLBP	-0.025663	0.272373	1	-0.167627	-0.141964	chr2	0
PCIF1	-0.025624	0.3362	1	-0.192582	-0.166958	chr20	0
FOSL1	-0.025623	0.559396	1	-0.363871	-0.338248	chr11	0
BNIP3L	-0.0256074	0.0199684	0.495238	0.223294	0.248901	chr8	0
DNAJB5	-0.0256068	0.0358489	0.759088	0.0123404	0.0379472	chr9	0
KDSR	-0.0256032	0.246579	1	-0.470703	-0.4451	chr18	0
ELP6	-0.0255886	0.206205	0.532302	-1.23389	-1.2083	chr3	0
FBXO9	-0.0255867	0.0831147	0.830131	-0.0874607	-0.061874	chr6	0
DLX4	-0.0255786	0.182852	1	-0.0836743	-0.0580957	chr17	0
SYF2	-0.0255773	0.19179	0.468764	-1.13286	-1.10728	chr1	0
CRLF3	-0.0255586	0.210068	1	-0.133048	-0.107489	chr17	0
PUM1	-0.0255122	0.162206	1	-0.390153	-0.364641	chr1	0
ZNF521	-0.0255115	0.0331763	1	-0.130552	-0.105041	chr18	0
TMEM241	-0.025494	0.142536	1	0.24229	0.267784	chr18	0
STK25	-0.0254841	0.0948637	1	-0.043366	-0.0178819	chr2	0
F3	-0.0254817	0.174226	1	-0.378899	-0.353417	chr1	0
DZIP3	-0.0254655	0.0197661	0.551627	-0.0134951	0.0119704	chr3	0
NMNAT2	-0.0254639	0.0861447	1	-0.0645	-0.0390361	chr1	0
FBXO34	-0.0254622	0.0833865	1	0.0633472	0.0888094	chr14	0
ZNF383	-0.0254511	0.108075	0.823974	-0.307544	-0.282093	chr19	0
CPSF7	-0.0254259	0.289545	1	-0.0432185	-0.0177925	chr11	0
DDIT3	-0.0254208	0.226041	1	-0.206783	-0.181363	chr12	0
HNRNPUL2	-0.025366	0.0321806	0.531274	-0.411649	-0.386283	chr11	0
DPY19L4	-0.0253545	0.0336202	1	-0.0759287	-0.0505743	chr8	0
PDAP1	-0.0253491	0.330098	0.59693	-1.086	-1.06065	chr7	0
API5	-0.0253488	0.104439	0.891608	-0.342718	-0.317369	chr11	0
CCDC186	-0.0253366	0.0190915	0.48366	0.219833	0.245169	chr10	0
HACD3	-0.0253322	0.110611	0.962619	-0.075801	-0.0504688	chr15	0
CDK2AP2	-0.0253237	0.0884039	0.802883	-0.335171	-0.309847	chr11	0
SLC12A8	-0.0253204	0.128546	1	-0.233456	-0.208136	chr3	0
FIS1	-0.0253038	0.720548	1	-0.527524	-0.50222	chr7	0
MRPS9	-0.0252911	0.204566	0.481972	-0.675014	-0.649723	chr2	0
VAMP8	-0.0252893	0.0496783	1	-0.181788	-0.156499	chr2	0
TSC1	-0.0252656	0.83935	1	0.0481434	0.073409	chr9	0
HAUS1	-0.0252574	0.444449	0.66924	-1.62955	-1.60429	chr18	0
IL17D	-0.0252407	0.399033	1	-0.223992	-0.198751	chr13	0
CBLB	-0.0252385	0.10993	1	0.0364786	0.0617171	chr3	0
LAT	-0.0252357	0.0448299	1	-0.125916	-0.10068	chr16	0
RHOT1	-0.0252346	0.0589376	1	-0.201397	-0.176162	chr17	0
GPHN	-0.0252301	0.0520317	0.762074	-0.0113103	0.0139198	chr14	0
S100A3	-0.0252222	0.243171	1	0.032472	0.0576943	chr1	0
PET100	-0.0252109	0.0817662	1	-0.189839	-0.164628	chr19	0
TM9SF1	-0.0252092	0.0293457	0.621322	-0.052846	-0.0276368	chr14	0
DNM2	-0.0252072	0.612421	0.725622	-1.25295	-1.22774	chr19	0
ARIH2	-0.0251964	0.522015	1	0.0608197	0.0860161	chr3	0
PTPRCAP	-0.0251672	0.0704123	1	-0.0549163	-0.0297492	chr11	0
PAG1	-0.0251656	0.0189746	0.607781	0.0184191	0.0435847	chr8	0
LAMTOR1	-0.0251624	0.493159	1	-0.476872	-0.451709	chr11	0
CMTR2	-0.0251466	0.220527	1	-0.13066	-0.105514	chr16	0
LETM1	-0.025136	0.212298	0.503375	-1.22702	-1.20188	chr4	0
SDR39U1	-0.0251358	0.185374	1	-0.129201	-0.104065	chr14	0
DOK7	-0.025107	0.144207	1	0.000355919	0.0254629	chr4	0
TAPT1	-0.0251038	0.236454	1	-0.322491	-0.297387	chr4	0
TSC2	-0.0250967	0.706878	1	-0.118365	-0.0932685	chr16	0
ABHD3	-0.0250951	0.167077	1	-0.0605046	-0.0354095	chr18	0
ZNF862	-0.0250927	0.244407	1	-0.251754	-0.226661	chr7	0
SHISA2	-0.0250883	0.0505726	0.800521	0.0461082	0.0711964	chr13	0
USP12	-0.0250869	0.012762	0.421538	0.103273	0.12836	chr13	0
PAK4	-0.0250801	0.22168	1	-0.112455	-0.0873749	chr19	0
SLC25A27	-0.0250743	0.0319357	0.599241	-0.0772308	-0.0521565	chr6	0
PI4KB	-0.025019	0.279779	1	-0.459107	-0.434088	chr1	0
SUZ12	-0.0250172	0.968982	1	-0.229516	-0.204498	chr17	0
HBS1L	-0.0250093	0.514105	1	-0.165459	-0.14045	chr6	0
NFASC	-0.0249984	0.091588	1	-0.0272155	-0.00221711	chr1	0
SLC16A3	-0.0249731	0.761498	1	-0.363586	-0.338613	chr17	0
GCHFR	-0.0249672	0.0800398	0.824696	-0.0692559	-0.0442888	chr15	0
GGA3	-0.0249657	0.12778	1	-0.126748	-0.101782	chr17	0
CAV2	-0.0249626	0.333903	1	-0.0961414	-0.0711787	chr7	0
C1orf50	-0.0249508	0.20024	1	-0.0877518	-0.062801	chr1	0
ACTR5	-0.0249436	0.383201	1	-0.471165	-0.446221	chr20	0
C14orf28	-0.0249096	0.0582245	0.749525	-0.106382	-0.0814722	chr14	0
RUFY2	-0.0248996	0.099481	0.993382	-0.0115794	0.0133202	chr10	0
ARMC6	-0.0248826	0.0433844	0.589621	-0.493112	-0.46823	chr19	0
SLF1	-0.0248575	0.590628	1	-0.0805832	-0.0557257	chr5	0
THAP11	-0.0248459	0.388447	0.628541	-0.744694	-0.719848	chr16	0
FBXO43	-0.0248316	0.055541	1	-0.0784062	-0.0535746	chr8	0
CHAC2	-0.0248268	0.109422	1	0.0105125	0.0353393	chr2	0
ITGB7	-0.0248164	0.131646	1	-0.103078	-0.0782618	chr12	0
ABHD10	-0.0247714	0.114415	1	0.0179505	0.0427219	chr3	0
NIPAL1	-0.024768	0.113194	1	0.0893419	0.11411	chr4	0
GTF2F1	-0.0247374	0.338324	1	-0.499237	-0.4745	chr19	0
TTLL7	-0.0247316	0.119043	1	-0.0676578	-0.0429262	chr1	0
KIF13B	-0.0247215	0.190494	1	-0.0225176	0.00220386	chr8	0
PLA2R1	-0.0247159	0.00884841	0.368298	-0.00457443	0.0201414	chr2	0
VARS2	-0.024713	0.205658	0.482188	-0.750915	-0.726202	chr6	0
SPOPL	-0.0247116	0.0770581	1	-0.147509	-0.122798	chr2	0
ZBTB46	-0.0246946	0.199972	1	0.091399	0.116094	chr20	0
XRCC1	-0.0246849	0.116533	0.82963	-0.517634	-0.492949	chr19	0
IST1	-0.0246655	0.210624	1	-0.225702	-0.201037	chr16	0
PPARG	-0.0246579	0.0520077	0.845871	0.0667182	0.091376	chr3	0
GHDC	-0.024643	0.0912948	1	0.040468	0.065111	chr17	0
SUMF2	-0.0246399	0.141706	1	0.0294955	0.0541354	chr7	0
PDCL3	-0.024615	0.186899	1	-0.308049	-0.283434	chr2	0
TCF7	-0.0246083	0.0778271	1	-0.0866678	-0.0620595	chr5	0
HIST1H3H	-0.0246026	0.0683045	0.993382	-0.249786	-0.225183	NA	0
RAD23A	-0.0245996	0.11302	1	-0.126516	-0.101916	chr19	0
LONP1	-0.0245878	0.420281	0.626471	-1.48756	-1.46297	chr19	0
ARHGEF11	-0.0245542	0.19414	1	-0.257559	-0.233005	chr1	0
SLC4A1AP	-0.0245363	0.314422	1	-0.333784	-0.309248	chr2	0
ALKBH8	-0.0245248	0.320335	1	-0.0188892	0.00563561	chr11	0
PGD	-0.0245226	0.505769	0.702503	-1.1151	-1.09058	chr1	0
DUSP8	-0.0245225	0.1816	1	-0.236852	-0.21233	chr11	0
MXD1	-0.024512	0.206805	1	0.05632	0.080832	chr2	0
ADGRL1	-0.0244695	0.116001	0.949394	0.0863313	0.110801	chr19	0
ABHD17A	-0.0244673	0.38635	1	-0.521213	-0.496745	chr19	0
ZNF706	-0.0244653	0.0704123	0.874954	0.000521952	0.0249872	chr8	0
STAP2	-0.0244508	0.0258002	0.689114	0.0446919	0.0691426	chr19	0
USP8	-0.0244177	0.289749	0.549485	-0.955705	-0.931288	chr15	0
ATG13	-0.0244047	0.227803	1	-0.218897	-0.194492	chr11	0
MRPS7	-0.0244041	0.242863	0.50508	-0.682335	-0.65793	chr17	0
GSDMB	-0.0243961	0.107908	1	-0.22355	-0.199154	chr17	0
ITPR1	-0.0243961	0.181102	1	-0.20308	-0.178684	chr3	0
PTCD3	-0.0243921	0.399033	0.648005	-0.876147	-0.851755	chr2	0
LARP7	-0.0243855	0.315525	1	-0.0435348	-0.0191493	chr4	0
TSHZ3	-0.0243819	0.148274	1	-0.0407786	-0.0163967	chr19	0
C1orf52	-0.0243741	0.036665	0.823974	-0.18787	-0.163496	chr1	0
MEA1	-0.0243706	0.134008	1	-0.171665	-0.147294	chr6	0
CASC3	-0.0243578	0.390129	1	-0.461987	-0.437629	chr17	0
GSDMC	-0.0243365	0.0985435	1	-0.0597132	-0.0353767	chr8	0
AMPD2	-0.0243339	0.0519395	0.761534	-0.000288972	0.0240449	chr1	0
EPHX2	-0.0243326	0.0173661	0.582031	0.0300545	0.0543871	chr8	0
INIP	-0.0243217	0.117604	1	0.031345	0.0556667	chr9	0
MDFIC	-0.0243116	0.143161	1	0.145909	0.170221	chr7	0
C18orf21	-0.02431	0.216526	1	-0.149565	-0.125255	chr18	0
SUV39H1	-0.0243009	0.090933	1	-0.158953	-0.134652	chrX	0
ERCC6L	-0.0242969	0.354274	1	-0.329034	-0.304737	chrX	0
ZMYND11	-0.0242939	0.136749	1	0.0323829	0.0566768	chr10	0
SEPT10	-0.0242875	0.0737971	1	-0.078683	-0.0543955	NA	0
CNOT10	-0.0242416	0.240407	1	-0.220411	-0.196169	chr3	0
ARHGDIB	-0.0242398	0.0343929	0.621322	0.173751	0.197991	chr12	0
MAGT1	-0.0242386	0.0961644	1	0.0421593	0.0663979	chrX	0
IFT80	-0.02423	0.0857263	1	-0.194782	-0.170552	chr3	0
WDR78	-0.0242288	0.0433052	0.721813	-0.0345775	-0.0103487	NA	0
MED25	-0.0242218	0.434259	1	-0.409541	-0.385319	chr19	0
MRPL44	-0.0242144	0.454979	1	-0.492244	-0.46803	chr2	0
APOL6	-0.0242112	0.0284498	0.560721	0.106166	0.130377	chr22	0
EBNA1BP2	-0.0242067	0.153664	0.436464	-1.10963	-1.08543	chr1	0
HMMR	-0.0241928	0.0895513	1	0.0100449	0.0342377	chr5	0
METTL3	-0.0241803	0.289054	0.556305	-0.957637	-0.933456	chr14	0
TP53INP2	-0.024171	0.160151	1	-0.0394742	-0.0153033	chr20	0
DLAT	-0.0241672	0.508703	1	-0.0419625	-0.0177953	chr11	0
ZNF287	-0.024167	0.156771	1	-0.0877012	-0.0635342	chr17	0
TLE1	-0.0241537	0.201049	1	-9.80762e-05	0.0240556	chr9	0
KCTD1	-0.0241515	0.15001	1	0.127873	0.152025	chr18	0
SPG21	-0.0241511	0.112155	0.824282	-0.354173	-0.330022	chr15	0
GID4	-0.0241393	0.0879767	1	-0.271701	-0.247562	chr17	0
SNRNP40	-0.0241311	0.321079	0.639796	-0.945962	-0.921831	chr1	0
CCDC191	-0.0241088	0.0936618	1	-0.127923	-0.103814	chr3	0
ACSM3	-0.0240882	0.0635873	1	-0.106161	-0.0820726	chr16	0
HPS1	-0.0240857	0.186135	1	-0.269995	-0.24591	chr10	0
CCDC146	-0.0240829	0.0874097	0.908926	0.077312	0.101395	chr7	0
ATRIP	-0.024073	0.215393	0.54217	-0.737059	-0.712986	chr3	0
FBXO32	-0.0240673	0.0537151	0.879848	0.12384	0.147907	chr8	0
FHL3	-0.0240577	0.0731831	0.933958	0.03538	0.0594376	chr1	0
MTUS1	-0.0240544	0.0353135	0.626058	-0.0361177	-0.0120633	chr8	0
NVL	-0.02402	0.205111	0.495238	-1.21769	-1.19367	chr1	0
ANKS1A	-0.0239925	0.121595	1	0.0873629	0.111355	chr6	0
ZDHHC2	-0.0239246	0.055541	1	-0.0772339	-0.0533093	chr8	0
COA4	-0.0239188	0.0512067	1	-0.126689	-0.10277	chr11	0
USP38	-0.0239081	0.553758	1	-0.155234	-0.131326	chr4	0
COQ2	-0.0238923	0.202395	1	-0.565648	-0.541756	chr4	0
TXNDC16	-0.023878	0.0911485	1	-0.0374267	-0.0135486	chr14	0
GNPNAT1	-0.0238744	0.160151	0.979963	-0.489829	-0.465955	chr14	0
MKRN3	-0.0238605	0.0707688	1	-0.104938	-0.0810777	chr15	0
TIAM2	-0.0238528	0.069469	0.904668	0.056498	0.0803508	chr6	0
SSBP1	-0.02385	0.454057	1	-0.583071	-0.559221	chr7	0
SAYSD1	-0.0238429	0.119043	1	-0.233704	-0.209861	chr6	0
MKNK2	-0.0238073	0.103788	1	-0.123564	-0.0997566	chr19	0
GPR135	-0.023804	0.119405	1	-0.191787	-0.167983	chr14	0
CTAG2	-0.0237937	0.271514	1	-0.0910116	-0.0672179	chrX	0
PPP1R3C	-0.0237933	0.116711	0.952412	0.0851121	0.108905	chr10	0
TFEB	-0.0237913	0.278761	1	-0.032271	-0.00847967	chr6	0
CRELD1	-0.0237869	0.0778271	0.926715	-0.00016456	0.0236224	chr3	0
GPR27	-0.0237506	0.0659111	0.781259	0.0720443	0.0957949	chr3	0
KHDRBS1	-0.0237438	0.309307	1	-0.292673	-0.268929	chr1	0
SNAI2	-0.0237431	0.745521	1	-0.130331	-0.106588	chr8	0
BCAP31	-0.0237322	0.243012	1	-0.381208	-0.357476	chrX	0
HAUS8	-0.0237275	0.198369	0.482188	-0.807901	-0.784173	chr19	0
KAT7	-0.0236948	0.235555	1	-0.316935	-0.29324	chr17	0
FKBP1B	-0.0236823	0.0508436	0.713543	0.157085	0.180767	chr2	0
MEST	-0.0236794	0.269714	1	0.102543	0.126223	chr7	0
TBC1D8B	-0.0236758	0.0595643	0.839585	0.0459792	0.069655	chrX	0
PYURF	-0.0236342	0.197571	1	-0.431214	-0.40758	chr4	0
ABHD8	-0.0236331	0.0291759	0.770736	-0.0744875	-0.0508544	chr19	0
INO80	-0.0236324	0.20132	1	-0.598553	-0.57492	chr15	0
ALCAM	-0.0236288	0.0306172	0.662414	-0.0241098	-0.000481003	chr3	0
MAP3K2	-0.0236216	0.475509	1	-0.152113	-0.128491	chr2	0
NXPE3	-0.0235981	0.153664	1	-0.0461829	-0.0225848	chr3	0
SH3BGRL2	-0.0235963	0.0755387	0.802815	0.158242	0.181838	chr6	0
ZNF223	-0.0235929	0.175439	1	0.250591	0.274184	chr19	0
NUP107	-0.0235847	0.280459	0.555959	-0.885575	-0.86199	chr12	0
NCALD	-0.0235775	0.23076	1	-0.187959	-0.164382	chr8	0
TEX261	-0.023571	0.0351807	0.701554	-0.0500889	-0.0265179	chr2	0
UBXN1	-0.0235535	0.0914413	0.865058	-0.0845687	-0.0610152	chr11	0
PMEPA1	-0.023545	0.204566	1	-0.0407741	-0.0172291	chr20	0
PAQR6	-0.0235349	0.0886896	0.770736	-0.309709	-0.286174	chr1	0
RGL1	-0.0235338	0.105257	1	0.0643896	0.0879234	chr1	0
REV3L	-0.0235202	0.380102	0.618619	-0.766568	-0.743048	chr6	0
ZNF226	-0.0235118	0.0680735	1	-0.14775	-0.124238	chr19	0
RNH1	-0.0235086	0.483575	1	-0.24921	-0.225701	chr11	0
SRP72	-0.0234978	0.324442	0.575212	-1.12147	-1.09797	chr4	0
TPST2	-0.0234898	0.0812318	0.828197	-0.0143217	0.00916814	chr22	0
TENT2	-0.0234654	0.199437	1	-0.0124936	0.0109718	chr5	0
ARRB2	-0.0234539	0.125127	1	0.0474932	0.0709471	chr17	0
WDR5B	-0.0234535	0.102819	0.92957	-0.199221	-0.175768	chr3	0
MRPL34	-0.0234367	0.282164	0.532302	-0.750694	-0.727257	chr19	0
JARID2	-0.0234343	0.22041	1	0.0435092	0.0669435	chr6	0
CD74	-0.0234334	0.185627	1	0.127579	0.151012	chr5	0
SIRT1	-0.0234216	0.388262	1	0.0145518	0.0379734	chr10	0
NUP35	-0.0234209	0.210902	1	-0.643025	-0.619604	chr2	0
CCDC86	-0.0234158	0.316262	0.565689	-0.964456	-0.94104	chr11	0
KAZALD1	-0.0234116	0.261842	1	0.0372454	0.060657	chr10	0
TMEM69	-0.0234116	0.129895	0.871607	-0.329546	-0.306134	chr1	0
TGM1	-0.0234114	0.11044	1	-0.156236	-0.132825	chr14	0
DPM1	-0.0234041	0.175683	1	-0.379937	-0.356532	chr20	0
SPATA5	-0.0233998	0.24102	0.513976	-1.06698	-1.04358	NA	0
SCARA3	-0.0233895	0.0152577	0.48366	-0.00919809	0.0141914	chr8	0
RAB2B	-0.0233877	0.0363231	1	-0.110924	-0.0875364	chr14	0
BAG6	-0.0233816	0.348917	1	-0.232845	-0.209464	chr6	0
F12	-0.0233762	0.0693518	1	-0.0899389	-0.0665627	chr5	0
RTL6	-0.0233743	0.19414	1	0.113331	0.136705	chr22	0
PLEKHO1	-0.0233548	0.189204	1	0.0666222	0.089977	chr1	0
CIB1	-0.0233455	0.205931	1	0.0671723	0.0905178	chr15	0
TDRD3	-0.0233379	0.187043	1	-0.0432733	-0.0199354	chr13	0
DRAM2	-0.0233238	0.0911485	1	-0.254637	-0.231313	chr1	0
IDNK	-0.0233102	0.25065	1	-0.0404123	-0.0171021	chr9	0
GNL1	-0.0232913	0.060281	0.761534	-0.231801	-0.208509	chr6	0
UBL3	-0.0232836	0.0482749	0.828568	0.0108362	0.0341198	chr13	0
MRPL51	-0.0232821	0.14738	0.949394	-0.505426	-0.482144	chr12	0
ATL2	-0.0232789	0.303171	0.549485	-0.842898	-0.819619	chr2	0
USP4	-0.0232729	0.043543	0.790524	-0.293773	-0.2705	chr3	0
ZNF333	-0.0232699	0.416329	1	-0.208212	-0.184942	chr19	0
TXNDC9	-0.0232675	0.350983	1	-0.185285	-0.162017	chr2	0
MRPL52	-0.0232451	0.341599	1	-0.123769	-0.100523	chr14	0
PODNL1	-0.0232254	0.13145	1	-0.135178	-0.111952	chr19	0
TRMT1	-0.0232168	0.10641	1	-0.27935	-0.256133	chr19	0
ABRAXAS1	-0.0232114	0.145485	1	-0.223745	-0.200534	chr4	0
RLIM	-0.0232114	0.244914	1	0.0154687	0.0386801	chrX	0
RAPH1	-0.023206	0.267401	1	-0.239562	-0.216356	chr2	0
RNF130	-0.0231966	0.0895513	0.846225	0.0973758	0.120572	chr5	0
AMD1	-0.0231837	0.558368	1	-0.375099	-0.351916	chr6	0
HEXIM1	-0.0231797	0.240713	1	-0.337189	-0.31401	chr17	0
DCAF13	-0.0231572	0.319221	1	0.00762178	0.030779	chr8	0
RPF1	-0.0231516	0.405899	0.65397	-0.856277	-0.833125	chr1	0
LIG3	-0.0231223	0.224872	1	-0.433455	-0.410332	chr17	0
MFSD12	-0.0231154	0.202665	1	-0.0532209	-0.0301055	chr19	0
DCLK1	-0.0231079	0.0988552	1	-0.158053	-0.134945	chr13	0
TMEM39A	-0.0230929	0.114415	1	0.0117015	0.0347944	chr3	0
ZNF510	-0.0230506	0.186389	1	0.00740263	0.0304532	chr9	0
TMEM229B	-0.0230479	0.291143	1	-0.112986	-0.0899379	chr14	0
MRPS14	-0.0230456	0.408059	0.628541	-0.817437	-0.794391	chr1	0
LRRCC1	-0.0230263	0.0314508	0.700894	0.00613062	0.0291569	chr8	0
FNBP4	-0.023	0.112673	0.825006	-0.649371	-0.626371	chr11	0
CMTR1	-0.0229945	0.256684	0.536951	-1.07644	-1.05344	chr6	0
SNAPC2	-0.0229855	0.150172	0.440826	-1.33894	-1.31596	chr19	0
ATP5MF	-0.0229769	0.513612	0.68703	-0.798421	-0.775444	chr7	0
EIF3L	-0.0229666	0.171339	1	-0.552401	-0.529434	chr22	0
CRLF1	-0.0229644	0.135601	1	-0.0497796	-0.0268152	chr19	0
MOGS	-0.022962	0.0956211	0.857028	-0.399312	-0.37635	chr2	0
CRACR2B	-0.022958	0.205658	1	-0.122475	-0.0995174	chr11	0
KALRN	-0.0229553	0.234646	1	-0.149678	-0.126723	chr3	0
UVRAG	-0.0229362	0.137613	1	-0.274822	-0.251886	chr11	0
PCNP	-0.0229309	0.222258	1	-0.317919	-0.294988	chr3	0
ERBIN	-0.0229286	0.234045	1	-0.0615612	-0.0386326	chr5	0
PPM1B	-0.0229043	0.0912948	1	-0.100285	-0.0773809	chr2	0
CTHRC1	-0.0228835	0.134008	1	0.00187172	0.0247552	chr8	0
MAP3K5	-0.022881	0.19205	1	-0.0640681	-0.0411871	chr6	0
SGSM3	-0.0228767	0.0611203	0.7874	-0.0170757	0.00580101	chr22	0
UFSP1	-0.0228659	0.24102	1	-0.135592	-0.112726	chr7	0
LRRC1	-0.0228652	0.237969	1	-0.285078	-0.262213	chr6	0
DNAJC10	-0.0228646	0.260546	1	-0.0848589	-0.0619943	chr2	0
PLEKHB1	-0.022854	0.157442	1	-0.218637	-0.195783	chr11	0
SMURF2	-0.0228485	0.145681	1	-0.245405	-0.222556	chr17	0
LPAR3	-0.0228413	0.0130109	0.521776	0.0491719	0.0720131	chr1	0
SLC30A9	-0.022832	0.365361	1	-0.286021	-0.263189	chr4	0
AQP3	-0.0228196	0.123073	1	-0.133849	-0.11103	chr9	0
PIMREG	-0.0228155	0.165635	1	-0.2542	-0.231384	chr17	0
ALDH6A1	-0.0228101	0.274045	1	-0.182884	-0.160074	chr14	0
FAM219B	-0.0228077	0.184614	1	-0.046964	-0.0241563	chr15	0
ARIH1	-0.0227631	0.62372	0.798682	-1.3422	-1.31943	chr15	0
STAM2	-0.02276	0.0453207	1	-0.174603	-0.151843	chr2	0
CSKMT	-0.022744	0.0403124	0.781014	-0.286878	-0.264134	chr11	0
RAB3GAP2	-0.0227381	0.230463	1	-0.11671	-0.0939715	chr1	0
ZNF74	-0.0227353	0.305328	1	-0.321235	-0.298499	chr22	0
RANGAP1	-0.0227212	0.184109	0.482188	-1.07376	-1.05103	chr22	0
TEX264	-0.0227161	0.0797769	0.937492	-0.00332828	0.0193878	chr3	0
GAD1	-0.0227028	0.343541	1	-0.280047	-0.257344	chr2	0
MORN2	-0.0226805	0.132233	1	0.0613272	0.0840077	chr2	0
TENT5C	-0.0226786	0.178131	1	0.129037	0.151715	chr1	0
CYBRD1	-0.0226742	0.155878	1	-0.200144	-0.17747	chr2	0
ADAM23	-0.0226725	0.301382	1	0.0663053	0.0889778	chr2	0
BAK1	-0.0226569	0.153444	1	-0.356334	-0.333677	chr6	0
GCA	-0.0226461	0.0737971	1	0.0457461	0.0683921	chr2	0
PEX3	-0.0226448	0.187154	1	0.0272412	0.049886	chr6	0
BECN1	-0.0226304	0.141087	1	-0.294235	-0.271605	chr17	0
MAL	-0.0226025	0.0876928	0.991847	0.00227048	0.024873	chr2	0
ELP1	-0.0225857	0.184738	0.481972	-1.15657	-1.13398	chr9	0
RBM4B	-0.0225837	0.172778	1	-0.181018	-0.158434	chr11	0
NAT1	-0.022565	0.0397943	0.745057	0.0600295	0.0825945	chr8	0
CNOT9	-0.0225459	0.400315	0.648005	-0.702818	-0.680272	chr2	0
NACA	-0.0225455	0.28328	0.609651	-1.36854	-1.34599	chr12	0
NTAN1	-0.0225316	0.0537151	0.866676	-0.198706	-0.176174	chr16	0
PNRC1	-0.0225232	0.252228	1	0.0150529	0.0375761	chr6	0
GTF3C6	-0.0225095	0.241382	0.564011	-0.799826	-0.777316	chr6	0
MORC2	-0.0224991	0.315157	1	-0.199086	-0.176587	chr22	0
SEC31B	-0.0224873	0.107406	1	0.0835462	0.106033	chr10	0
ZNF43	-0.0224857	0.119043	0.987305	0.12084	0.143326	chr19	0
PSRC1	-0.0224791	0.227214	1	-0.299283	-0.276804	chr1	0
ZFPL1	-0.0224615	0.125315	1	-0.118576	-0.0961144	chr11	0
N6AMT1	-0.0224576	0.448552	0.674209	-0.733747	-0.711289	chr21	0
PKNOX1	-0.0224211	0.165441	1	-0.14753	-0.125109	chr21	0
TKT	-0.0224145	0.597499	1	-0.650514	-0.628099	chr3	0
NUDT13	-0.0223924	0.0437819	1	-0.140443	-0.11805	chr10	0
LARP6	-0.0223881	0.0827082	1	-0.0809834	-0.0585953	chr15	0
LRRC41	-0.0223836	0.220815	1	-0.146449	-0.124066	chr1	0
TOPORS	-0.0223719	0.0605946	1	-0.0570922	-0.0347204	chr9	0
POP4	-0.02235	0.526492	1	-0.579353	-0.557003	chr19	0
CCNC	-0.0223497	0.562827	1	-0.37609	-0.35374	chr6	0
PELO	-0.0223448	0.61028	0.724067	-1.07456	-1.05221	chr5	0
RASA4	-0.0223258	0.20024	1	-0.282164	-0.259839	chr7	0
RNF138	-0.0223233	0.126069	1	-0.194159	-0.171836	chr18	0
ZNF18	-0.0223182	0.0685361	0.825048	-0.0359405	-0.0136223	chr17	0
ASL	-0.0223137	0.105914	1	-0.254571	-0.232257	chr7	0
NEK9	-0.0223104	0.26543	1	-0.0229374	-0.000627076	chr14	0
AP3M1	-0.0222952	0.0993243	1	-0.163559	-0.141264	chr10	0
SHQ1	-0.0222909	0.172778	0.50087	-1.08847	-1.06618	chr3	0
EMP1	-0.022281	0.051572	0.755287	0.0958463	0.118127	chr12	0
PCK2	-0.022277	0.143788	1	-0.0425742	-0.0202972	chr14	0
RSBN1	-0.0222692	0.192311	1	0.0659702	0.0882394	chr1	0
QTRT1	-0.0222427	0.186644	1	-0.175752	-0.153509	chr19	0
SOX15	-0.0222268	0.387188	1	-0.407154	-0.384927	chr17	0
PPIL3	-0.0222206	0.0310912	1	-0.131516	-0.109295	chr2	0
JUNB	-0.0222052	0.173984	1	-0.344039	-0.321834	chr19	0
SSSCA1	-0.0221969	0.141706	0.913298	-0.329764	-0.307567	NA	0
B3GALT4	-0.0221892	0.124939	1	-0.00398335	0.0182058	chr6	0
AP1B1	-0.0221774	0.678147	1	-0.147198	-0.125021	chr22	0
PRDX1	-0.0221468	0.298179	1	-0.115933	-0.093786	chr1	0
ADGRF1	-0.0221282	0.05603	0.828197	0.0544327	0.0765609	chr6	0
ACBD5	-0.0221276	0.201854	1	-0.000825617	0.021302	chr10	0
SERGEF	-0.0221153	0.17617	1	-0.0399973	-0.017882	chr11	0
PCSK1N	-0.0220949	0.199393	1	0.142404	0.164499	chrX	0
RNF125	-0.0220883	0.0740439	0.937492	0.0159072	0.0379955	chr18	0
TCAF2	-0.022086	0.466115	1	0.195793	0.217879	chr7	0
MKNK1	-0.0220799	0.201585	1	0.0318052	0.0538852	chr1	0
ACTR3	-0.0220503	0.376383	1	-0.526863	-0.504813	chr2	0
CA13	-0.0220473	0.116001	0.970932	0.223091	0.245138	chr8	0
ICAM3	-0.0220395	0.0716063	1	-0.11621	-0.0941704	chr19	0
ZXDC	-0.0220327	0.114591	0.943019	0.0834246	0.105457	chr3	0
BRK1	-0.0220234	0.367387	1	-0.560887	-0.538864	chr3	0
NAA20	-0.0220181	0.116533	0.38718	-0.770431	-0.748413	chr20	0
SETD9	-0.0220171	0.292712	1	-0.15477	-0.132753	chr5	0
ZNF696	-0.0219949	0.13145	0.862082	-0.321071	-0.299076	chr8	0
TRAF4	-0.021983	0.245957	1	-0.222807	-0.200824	chr17	0
FGFR4	-0.0219704	0.117783	1	-0.0185526	0.00341781	chr5	0
FUT2	-0.0219507	0.386769	1	-0.290561	-0.268611	chr19	0
GLYR1	-0.0219488	0.213529	1	0.0281158	0.0500646	chr16	0
ATP9A	-0.021944	0.338893	1	-0.0706093	-0.0486653	chr20	0
THUMPD1	-0.0219399	0.317	1	-0.354603	-0.332663	chr16	0
RANBP3	-0.0219225	0.274045	1	-0.419564	-0.397642	chr19	0
RBPMS	-0.0218946	0.207915	1	0.0562213	0.0781159	chr8	0
NEURL4	-0.0218935	0.202124	1	-0.0174202	0.0044733	chr17	0
TOB2	-0.0218927	0.0503927	0.857384	0.171974	0.193867	chr22	0
KCTD17	-0.0218913	0.128354	1	-0.0724134	-0.0505221	chr22	0
NR2F1	-0.0218877	0.110953	1	0.0664371	0.0883248	chr5	0
NONO	-0.0218795	0.638884	1	-0.378391	-0.356511	chrX	0
RHEB	-0.0218792	0.328961	1	-0.465103	-0.443224	chr7	0
CSTF2	-0.0218782	0.30281	1	-0.163617	-0.141739	chrX	0
PPP3CC	-0.0218737	0.0839323	1	0.0276768	0.0495505	chr8	0
HIGD1A	-0.0218698	0.164976	1	-0.0442751	-0.0224053	chr3	0
IL4R	-0.0218658	0.0588353	0.754572	-0.094442	-0.0725761	chr16	0
ANKHD1	-0.0218633	0.184614	1	-0.177124	-0.155261	chr5	0
CRLS1	-0.0218464	0.367793	0.622963	-0.775412	-0.753566	chr20	0
SEPT11	-0.0218458	0.327828	1	-0.157342	-0.135496	NA	0
MATN2	-0.021826	0.125127	1	-0.0233713	-0.00154524	chr8	0
ZNF227	-0.0218213	0.100742	1	-0.163496	-0.141675	chr19	0
GK5	-0.0218112	0.0674989	1	-0.115305	-0.0934934	chr3	0
CAPG	-0.021801	0.257967	1	-0.0673206	-0.0455196	chr2	0
ARFGEF2	-0.0217988	0.0623974	0.790524	-0.0343906	-0.0125918	chr20	0
STEAP3	-0.0217967	0.096843	0.894211	-0.188106	-0.166309	chr2	0
APMAP	-0.0217796	0.175683	1	-0.0226153	-0.000835725	chr20	0
EIF4ENIF1	-0.0217623	0.152786	1	-0.188196	-0.166433	chr22	0
VEPH1	-0.021735	0.137613	1	-0.0396879	-0.0179529	chr3	0
ABCB7	-0.0217254	0.462463	0.666558	-1.13609	-1.11437	chrX	0
SLC7A2	-0.0217114	0.0289508	0.575212	0.136584	0.158296	chr8	0
PHF10	-0.0217038	0.0968172	1	-0.208456	-0.186752	chr6	0
ANKRD46	-0.0216957	0.235247	1	0.0554391	0.0771347	chr8	0
ARHGEF9	-0.0216889	0.127616	1	0.0454898	0.0671786	chrX	0
ZNF700	-0.0216846	0.165674	1	0.0384154	0.0601	chr19	0
ZNF341	-0.0216723	0.155656	1	0.140158	0.16183	chr20	0
MMP16	-0.0216682	0.315525	1	0.138638	0.160306	chr8	0
DST	-0.0216672	0.0475002	1	-0.0702833	-0.0486162	chr6	0
YARS2	-0.0216642	0.331378	0.589621	-1.47834	-1.45667	chr12	0
MUS81	-0.0216412	0.263795	1	-0.408822	-0.387181	chr11	0
FST	-0.0216222	0.163125	1	-0.157602	-0.13598	chr5	0
ZC3H3	-0.0216123	0.168961	1	-0.402226	-0.380614	chr8	0
PPP5C	-0.0216039	0.204293	1	-0.0525352	-0.0309312	chr19	0
GCDH	-0.0215938	0.0359838	0.722461	0.0692424	0.0908362	chr19	0
TDRP	-0.021586	0.0837956	1	0.261811	0.283397	chr8	0
NUSAP1	-0.0215819	0.4016	1	-0.110633	-0.0890511	chr15	0
GDE1	-0.021571	0.136404	1	-0.291412	-0.269841	chr16	0
ZNF230	-0.0215555	0.157442	1	-0.0694023	-0.0478468	chr19	0
ZNF33A	-0.0215486	0.282164	1	0.100531	0.12208	chr10	0
PLXNC1	-0.0215455	0.447639	1	-0.0534066	-0.0318611	chr12	0
HSD17B4	-0.0215396	0.173019	1	-0.278347	-0.256807	chr5	0
AKR7A3	-0.0215298	0.076422	0.770736	-0.3699	-0.34837	chr1	0
COL17A1	-0.0215257	0.144207	0.937492	-0.330908	-0.309383	chr10	0
DUOXA1	-0.0215167	0.103141	1	-0.115923	-0.0944061	chr15	0
SSX2IP	-0.0215013	0.0929169	1	-0.0844357	-0.0629344	chr1	0
HCAR1	-0.0214977	0.164976	1	-0.190162	-0.168665	chr12	0
RAPGEFL1	-0.0214815	0.636196	1	-0.198135	-0.176653	chr17	0
PTCD1	-0.0214799	0.642747	1	-0.486522	-0.465043	chr7	0
PABPC3	-0.0214691	0.187665	1	-0.0783832	-0.0569141	chr13	0
SLC26A10	-0.021461	0.148663	1	-0.303314	-0.281853	NA	0
PI4K2A	-0.021446	0.18512	1	-0.203221	-0.181775	chr10	0
ZBTB12	-0.0214238	0.32934	1	-0.358251	-0.336827	chr6	0
SLC43A1	-0.0214122	0.20979	1	0.00255004	0.0239623	chr11	0
BCL10	-0.0214116	0.21342	1	0.0131518	0.0345634	chr1	0
NOTUM	-0.0213984	0.33505	1	0.0188948	0.0402931	chr17	0
MITD1	-0.0213919	0.352167	1	-0.143869	-0.122477	chr2	0
VPS35	-0.0213913	0.203207	0.530167	-0.672111	-0.65072	chr16	0
TUBA1B	-0.0213879	0.32934	1	-0.626964	-0.605576	chr12	0
ZW10	-0.0213757	0.390972	1	-0.64186	-0.620485	chr11	0
CALM2	-0.0213677	0.138832	1	-0.0460538	-0.0246861	chr2	0
BRI3	-0.0213629	0.136404	1	-0.25051	-0.229147	chr7	0
ITPRIPL1	-0.0213567	0.112328	1	-0.0343791	-0.0130224	chr2	0
ASCC3	-0.0213481	0.314422	1	-0.259609	-0.238261	chr6	0
PPAN	-0.0213349	0.407626	0.654924	-1.4232	-1.40186	chr19	0
COG1	-0.021329	0.383843	1	-0.585033	-0.563704	chr17	0
MESD	-0.0213284	0.142536	1	-0.0853619	-0.0640335	chr15	0
MGME1	-0.0213266	0.229278	1	0.00519758	0.0265242	chr20	0
PSAP	-0.0213235	0.153225	1	-0.103771	-0.0824477	chr10	0
NEIL3	-0.0213229	0.118682	0.962619	0.159934	0.181257	chr4	0
SIN3A	-0.0213225	0.227744	0.512634	-0.814475	-0.793153	chr15	0
BIN3	-0.0213155	0.116356	1	0.410879	0.432194	chr8	0
PPP1R3E	-0.0213074	0.262817	1	-0.308205	-0.286898	chr14	0
MRPL12	-0.0212979	0.402887	0.627526	-0.883021	-0.861723	chr17	0
FITM2	-0.0212961	0.418082	1	-0.118134	-0.0968378	chr20	0
P4HA1	-0.02129	0.0794901	0.978032	0.0496199	0.0709099	chr10	0
SORD	-0.021285	0.0525878	0.793035	-0.0093231	0.0119619	chr15	0
HIST1H2BG	-0.0212744	0.312589	1	0.0853528	0.106627	NA	0
ZNF778	-0.0212676	0.0914413	1	-0.0806304	-0.0593627	chr16	0
DUSP23	-0.021253	0.109422	0.937492	0.0926096	0.113863	chr1	0
RHOBTB2	-0.0212432	0.121779	1	-0.123627	-0.102383	chr8	0
TMED7	-0.0212425	0.205931	1	-0.184342	-0.1631	chr5	0
RELA	-0.0212336	0.580651	1	-0.448593	-0.427359	chr11	0
ADAM10	-0.0212292	0.61564	1	-0.019955	0.00127412	chr15	0
ARPC2	-0.0212281	0.389708	1	-0.501712	-0.480484	chr2	0
MBNL3	-0.021222	0.515468	1	0.013602	0.0348239	chrX	0
RBMS3	-0.0212177	0.347053	1	0.128742	0.149959	chr3	0
NUDT5	-0.0212126	0.0823034	0.890992	0.000797616	0.0220102	chr10	0
KLF16	-0.0212118	0.302097	1	-0.333302	-0.31209	chr19	0
FGD3	-0.0211528	0.105257	1	-0.0314112	-0.0102584	chr9	0
STT3A	-0.0211449	0.638377	1	-0.290409	-0.269264	chr11	0
PTPN1	-0.0211338	0.550185	1	-0.301307	-0.280173	chr20	0
GTPBP8	-0.0211289	0.279779	1	-0.269183	-0.248054	chr3	0
PLPPR2	-0.0211239	0.0926203	0.874954	-0.221376	-0.200252	chr19	0
PRTFDC1	-0.0211231	0.0512067	0.862082	0.155744	0.176868	chr10	0
ZNF41	-0.0211216	0.235025	1	0.100018	0.121139	chrX	0
CREM	-0.0211117	0.0525878	0.712253	0.256873	0.277985	chr10	0
HIST1H2AG	-0.0211111	0.2808	1	-0.247801	-0.22669	NA	0
PIGL	-0.0211019	0.25128	1	-0.245313	-0.224211	chr17	0
LMNB2	-0.0211001	0.292891	1	0.0290975	0.0501975	chr19	0
ALDH1A2	-0.0210988	0.0659111	0.821111	-0.000770905	0.0203278	chr15	0
POGK	-0.021095	0.029007	0.770736	-0.0710646	-0.0499696	chr1	0
MAP7	-0.0210913	0.1711	1	-0.149507	-0.128416	chr6	0
BGN	-0.0210808	0.118728	1	0.0938198	0.114901	chrX	0
ETS2	-0.0210749	0.295703	1	0.0689689	0.0900438	chr21	0
FAM193A	-0.0210705	0.151693	1	0.143189	0.164259	chr4	0
ANKRD29	-0.0210595	0.177148	1	0.116376	0.137435	chr18	0
MOV10	-0.0210509	0.14974	1	-0.0886135	-0.0675625	chr1	0
RNF25	-0.0210375	0.474565	1	-0.239608	-0.218571	chr2	0
RTN1	-0.0210351	0.257646	1	-0.0178734	0.00316169	chr14	0
TIAM1	-0.0210306	0.189462	1	-0.0941098	-0.0730792	chr21	0
LZTS2	-0.02103	0.210624	1	-0.0350318	-0.0140018	chr10	0
ALG10	-0.0210279	0.165441	1	-0.13457	-0.113542	chr12	0
MDC1	-0.0210203	0.327559	1	-0.337478	-0.316458	chr6	0
UBE3D	-0.0210124	0.195454	1	-0.274944	-0.253932	chr6	0
MRPL49	-0.021004	0.833387	0.821111	-0.9057	-0.884696	chr11	0
DIS3	-0.0210025	0.216526	0.495238	-0.948694	-0.927692	chr13	0
LRRFIP2	-0.0209981	0.159244	1	0.157395	0.178393	chr3	0
TGOLN2	-0.0209873	0.293944	1	-0.21799	-0.197003	chr2	0
RNF5	-0.0209839	0.0597613	1	-0.0949044	-0.0739204	chr6	0
TRIM28	-0.0209827	0.362552	1	-0.273626	-0.252644	chr19	0
ANKRD28	-0.020974	0.0478432	0.833242	0.118535	0.139509	chr3	0
CD151	-0.020961	0.0842063	1	-0.22402	-0.203059	chr11	0
VRK3	-0.0209535	0.253813	1	0.0755003	0.0964538	chr19	0
WDPCP	-0.0209504	0.039209	1	-0.0557451	-0.0347947	chr2	0
ZDHHC23	-0.020945	0.114766	1	0.0220995	0.0430445	chr3	0
UBE2G1	-0.0209363	0.393084	1	-0.182584	-0.161648	chr17	0
TRIM7	-0.0209359	0.0663616	0.773497	0.233109	0.254045	chr5	0
FOS	-0.0209153	0.477874	1	-0.10828	-0.0873651	chr14	0
ELP4	-0.020911	0.435164	1	-0.449585	-0.428674	chr11	0
SLC39A7	-0.0209057	0.599621	0.741609	-1.36685	-1.34595	chr6	0
GMPS	-0.0208796	0.580651	0.78655	-1.00594	-0.985057	chr3	0
MVB12A	-0.0208758	0.150605	1	-0.152188	-0.131312	chr19	0
DPM2	-0.020858	0.747574	1	-0.615785	-0.594926	chr9	0
DEPTOR	-0.0208501	0.188947	1	-0.0629081	-0.042058	chr8	0
MBTD1	-0.0208463	0.1873	1	-0.368628	-0.347782	chr17	0
BAP1	-0.0208458	0.501701	0.748273	-0.66696	-0.646114	chr3	0
PICALM	-0.0208442	0.146953	1	-0.0791814	-0.0583372	chr11	0
ITM2A	-0.0208403	0.0903907	1	-0.0737763	-0.052936	chrX	0
AIFM1	-0.0208313	0.626298	0.740898	-0.873216	-0.852385	chrX	0
TFCP2	-0.020821	0.0899846	0.861268	0.0861829	0.107004	chr12	0
BET1	-0.0208035	0.132233	0.878132	-0.460374	-0.43957	chr7	0
COL8A1	-0.0207985	0.138019	1	-0.0851471	-0.0643486	chr3	0
PANK1	-0.0207876	0.140058	1	-0.0182601	0.00252752	chr10	0
NDUFA13	-0.0207678	0.212859	1	-0.321787	-0.301019	chr19	0
PIP5K1A	-0.0207677	0.218235	1	-0.43468	-0.413913	chr1	0
CNTNAP3B	-0.0207571	0.418961	1	-0.125639	-0.104882	chr9	0
SUPV3L1	-0.020729	0.408925	0.621322	-1.1512	-1.13047	chr10	0
SNX32	-0.0207281	0.228982	1	-0.346836	-0.326107	chr11	0
HGS	-0.0207259	0.497989	0.702995	-0.760579	-0.739853	chr17	0
ARHGAP31	-0.0207083	0.105585	0.993382	-0.0478465	-0.0271382	chr3	0
ADAM28	-0.0206988	0.120862	1	0.133913	0.154612	chr8	0
PTCD2	-0.020698	0.17617	1	0.025619	0.0463169	chr5	0
POFUT2	-0.020694	0.139444	1	-0.158333	-0.137639	chr21	0
BTNL9	-0.0206808	0.162435	1	0.113879	0.13456	chr5	0
RARA	-0.0206592	0.285705	1	-0.0084622	0.012197	chr17	0
POC5	-0.0206577	0.22024	1	-0.0462321	-0.0255744	chr5	0
BOP1	-0.0206545	0.282506	0.556807	-1.24094	-1.22029	chr8	0
NOTCH3	-0.0206354	0.418082	1	-0.0974567	-0.0768213	chr19	0
STARD8	-0.020608	0.203386	1	-0.127444	-0.106836	chrX	0
FBXL20	-0.0206065	0.076422	0.79493	0.164916	0.185522	chr17	0
TRIP4	-0.0206064	0.334068	1	-0.150969	-0.130362	chr15	0
DDX28	-0.0206009	0.522511	1	-0.411661	-0.39106	chr16	0
CLOCK	-0.0205921	0.103303	0.908832	0.248103	0.268695	chr4	0
EEF1E1	-0.0205901	0.454518	1	-0.402019	-0.381429	chr6	0
RGS17	-0.0205845	0.292191	1	0.0978179	0.118402	chr6	0
VHL	-0.0205842	0.576474	0.785199	-1.14138	-1.1208	chr3	0
ARHGEF40	-0.0205761	0.224581	1	-0.219848	-0.199272	chr14	0
BDP1	-0.0205748	0.149357	0.440826	-0.788562	-0.767987	chr5	0
LSS	-0.0205672	0.265758	1	-0.00295577	0.0176114	chr21	0
SHLD1	-0.0205551	0.199972	1	-0.328635	-0.30808	chr20	0
PARP9	-0.0205546	0.176219	1	0.0665814	0.087136	chr3	0
ABCD4	-0.0205508	0.1821	1	-0.216449	-0.195898	chr14	0
NUDCD1	-0.0205412	0.17617	1	-0.139225	-0.118684	chr8	0
MAPK15	-0.020536	0.210346	1	-0.264945	-0.244409	chr8	0
PPP1R1B	-0.0205352	0.0544777	0.998792	-0.23674	-0.216204	chr17	0
RMI1	-0.0205293	0.364149	0.618619	-0.840739	-0.82021	chr9	0
RAP1B	-0.0205261	0.135802	1	-0.0535669	-0.0330408	chr12	0
LAMTOR3	-0.0205089	0.565061	1	-0.621166	-0.600657	chr4	0
CXorf40A	-0.0205015	0.13225	1	0.0302834	0.0507849	NA	0
ISYNA1	-0.0204973	0.121779	0.846225	-0.377593	-0.357095	chr19	0
SLPI	-0.0204801	0.216526	1	-0.066101	-0.0456209	chr20	0
RAD18	-0.0204775	0.6257	1	0.00892933	0.0294069	chr3	0
ERCC6	-0.0204718	0.142536	1	-0.0363193	-0.0158475	chr10	0
GOLT1A	-0.0204635	0.175439	1	0.308925	0.329388	chr1	0
ZNF44	-0.0204465	0.0490601	0.742416	0.170036	0.190482	chr19	0
SESTD1	-0.0204456	0.10774	1	0.015442	0.0358876	chr2	0
CAMLG	-0.02044	0.244097	1	-0.562434	-0.541994	chr5	0
FABP3	-0.0204372	0.0310912	0.689114	0.0194526	0.0398897	chr1	0
INPP5A	-0.0204179	0.314789	1	-0.112871	-0.0924529	chr10	0
GLI4	-0.0204171	0.165907	1	-0.4732	-0.452783	chr8	0
PREP	-0.020416	0.466115	1	-0.112137	-0.0917211	chr6	0
ZNF337	-0.020415	0.316631	1	0.121619	0.142034	chr20	0
SOCS6	-0.0203946	0.176659	1	-0.0014589	0.0189357	chr18	0
EXOC6B	-0.020385	0.134405	1	-0.151186	-0.130801	chr2	0
MNS1	-0.0203725	0.0990114	1	0.0403639	0.0607363	chr15	0
NEK11	-0.0203589	0.131646	1	0.0665725	0.0869315	chr3	0
ATP11C	-0.0203477	0.18057	1	0.144067	0.164415	chrX	0
NEK4	-0.0203477	0.17326	1	-0.194477	-0.174129	chr3	0
CEP57	-0.0203361	0.12419	1	-0.143152	-0.122816	chr11	0
SDC3	-0.0203234	0.156547	1	-0.171126	-0.150802	chr1	0
CDKN2D	-0.0203232	0.178131	1	-0.078893	-0.0585698	chr19	0
NDUFAF4	-0.020323	0.681504	1	-0.343787	-0.323464	chr6	0
KAT6A	-0.0203055	0.212963	1	0.0370905	0.057396	chr8	0
TUBB4A	-0.0202883	0.130089	1	-0.292284	-0.271996	chr19	0
SLC3A2	-0.0202876	0.351377	1	-0.488737	-0.468449	chr11	0
CALR	-0.0202817	0.19414	1	-0.236358	-0.216076	chr19	0
ZNF169	-0.0202794	0.39946	1	-0.349379	-0.329099	chr9	0
C8orf58	-0.0202793	0.0340046	0.743401	0.027651	0.0479303	chr8	0
BMT2	-0.0202562	0.129895	1	0.143079	0.163335	chr7	0
PUM2	-0.0202498	0.140263	1	-0.208935	-0.188686	chr2	0
SCEL	-0.0202443	0.274045	1	0.135166	0.155411	chr13	0
SALL2	-0.0202441	0.351377	1	0.0342983	0.0545424	chr14	0
FAM208A	-0.0202324	0.396052	1	-0.04537	-0.0251375	NA	0
NFIC	-0.0202262	0.493641	1	-0.0763502	-0.0561241	chr19	0
RRP1B	-0.0202252	0.192571	1	-0.0394373	-0.0192122	chr21	0
YIPF2	-0.020209	0.108915	0.95927	-0.189585	-0.169376	chr19	0
TRIM8	-0.0202024	0.0126528	0.511173	0.0617548	0.0819572	chr10	0
TMEM171	-0.0201887	0.154326	1	0.109265	0.129454	chr5	0
CDC42EP5	-0.0201872	0.13145	1	0.0821409	0.102328	chr19	0
PINLYP	-0.0201735	0.086005	0.830967	0.0935128	0.113686	chr19	0
TMEM11	-0.0201734	0.173019	1	-0.0909927	-0.0708193	chr17	0
RGS14	-0.0201709	0.34588	1	-0.140883	-0.120712	chr5	0
PPP2R2B	-0.0201699	0.076422	0.956398	0.0618676	0.0820375	chr5	0
AEBP1	-0.0201599	0.250335	1	-0.302885	-0.282725	chr7	0
ARSB	-0.0201521	0.106245	0.801019	-0.321562	-0.30141	chr5	0
ATG4A	-0.0201328	0.123533	1	-0.0919649	-0.0718321	chrX	0
DDAH1	-0.0201183	0.208406	1	0.181353	0.201472	chr1	0
NKAPD1	-0.0201172	0.263143	0.585331	-0.687059	-0.666942	chr11	0
SESN3	-0.0201155	0.43901	1	0.0309762	0.0510917	chr11	0
MMP11	-0.0201141	0.168253	1	-0.103804	-0.0836894	chr22	0
NUP50	-0.0200997	0.363342	1	-0.393002	-0.372903	chr22	0
USB1	-0.0200931	0.188434	1	-0.117134	-0.0970409	chr16	0
MYRF	-0.0200817	0.200777	1	-0.0828342	-0.0627525	chr11	0
EME1	-0.0200632	0.301382	1	-0.0852802	-0.065217	chr17	0
PPHLN1	-0.0200584	0.180107	1	-0.401828	-0.381769	chr12	0
RXRA	-0.0200556	0.456362	1	-0.293344	-0.273288	chr9	0
MRPL21	-0.0200532	0.799586	0.787925	-1.24469	-1.22464	chr11	0
ZNF280C	-0.0200496	0.0490158	0.828197	0.0171197	0.0371693	chrX	0
GIT1	-0.0200403	0.173742	1	-0.113607	-0.0935671	chr17	0
URB1	-0.0200293	0.204021	0.485737	-1.42069	-1.40066	chr21	0
TRERF1	-0.020026	0.204873	1	-0.0608602	-0.0408342	chr6	0
KRT13	-0.0200255	0.108915	1	-0.099071	-0.0790456	chr17	0
GSK3A	-0.0200254	0.424697	1	-0.00014546	0.0198799	chr19	0
SHARPIN	-0.0200161	0.175439	1	-0.215682	-0.195666	chr8	0
RASEF	-0.0200115	0.270045	1	-0.11743	-0.0974186	chr9	0
DNAJC19	-0.0200092	0.399888	1	-0.312745	-0.292736	chr3	0
ARSD	-0.0200004	0.237782	1	0.239709	0.259709	chrX	0
BRD1	-0.0199866	0.466598	1	-0.294892	-0.274905	chr22	0
HAT1	-0.0199583	0.329465	1	-0.147675	-0.127717	chr2	0
ANKRD18A	-0.0199577	0.0774418	0.96306	0.00920779	0.0291654	chr9	0
CEP41	-0.0199521	0.0912948	1	-0.106361	-0.086409	chr7	0
TPRA1	-0.0199487	0.204838	1	-0.0129524	0.00699633	chr3	0
TBC1D13	-0.0199485	0.120132	1	-0.145633	-0.125685	chr9	0
RNF103	-0.0199484	0.239491	1	-0.42264	-0.402692	chr2	0
RASL10B	-0.019948	0.164744	1	-0.209774	-0.189826	chr17	0
HNRNPC	-0.019941	0.255262	0.516428	-0.977278	-0.957337	chr14	0
NREP	-0.0199389	0.0674989	0.786972	0.239414	0.259352	chr5	0
SLAIN1	-0.019912	0.146528	1	0.0552937	0.0752057	chr13	0
FIBP	-0.0199014	0.0889761	0.762074	-0.314162	-0.294261	chr11	0
JCAD	-0.0198973	0.106576	1	-0.132051	-0.112154	chr10	0
ANK3	-0.0198931	0.0965364	0.974946	-0.0132419	0.00665118	chr10	0
SEMA6A	-0.019886	0.119043	1	0.0366969	0.0565829	chr5	0
ADCY1	-0.0198809	0.0246061	0.678579	0.0533075	0.0731883	chr7	0
SLC22A4	-0.0198794	0.472209	1	-0.066926	-0.0470465	chr5	0
TPM2	-0.0198787	0.245957	1	-0.366008	-0.34613	chr9	0
ALDH9A1	-0.0198772	0.119764	1	0.204489	0.224366	chr1	0
MB	-0.0198675	0.116533	0.996408	-0.0247341	-0.00486659	chr22	0
VKORC1L1	-0.0198571	0.269052	1	-0.324177	-0.30432	chr7	0
FANCL	-0.0198528	0.42914	1	-0.267485	-0.247633	chr2	0
GXYLT2	-0.0198459	0.0681889	0.864432	-0.0145962	0.00524972	chr3	0
STX8	-0.0198302	0.107406	1	-0.0244847	-0.00465449	chr17	0
DOC2A	-0.0198172	0.156547	1	-0.0273114	-0.00749425	chr16	0
BLM	-0.0198103	0.302455	1	-0.195588	-0.175777	chr15	0
RDM1	-0.0198074	0.207579	1	-0.31612	-0.296312	chr17	0
MAX	-0.0197999	0.232548	1	-0.616688	-0.596888	chr14	0
GUCD1	-0.0197904	0.461456	1	-0.176995	-0.157204	chr22	0
TBCE	-0.0197697	0.185881	0.459957	-0.708035	-0.688265	chr1	0
LIN52	-0.0197683	0.171339	1	-0.523127	-0.503358	chr14	0
MAST3	-0.0197677	0.168017	1	-0.359685	-0.339917	chr19	0
YWHAE	-0.0197407	0.923052	1	-0.172454	-0.152713	chr17	0
STAM	-0.0197365	0.0594513	0.746414	0.169932	0.189669	chr10	0
ATIC	-0.0197262	0.722835	1	-0.523864	-0.504138	chr2	0
LACTB2	-0.0197214	0.134604	1	-0.0797743	-0.0600529	chr8	0
TMEM183A	-0.0197208	0.335433	1	-0.289985	-0.270264	chr1	0
CTSD	-0.0197155	0.186389	1	0.14922	0.168936	chr11	0
KAT14	-0.0197139	0.276087	1	-0.245851	-0.226137	chr20	0
ARL13B	-0.0197121	0.277071	1	-0.161528	-0.141816	chr3	0
CAPN1	-0.0197078	0.248765	1	-0.198869	-0.179161	chr11	0
TRIM62	-0.0196907	0.223708	1	-0.00642268	0.013268	chr1	0
C10orf88	-0.0196612	0.313321	1	-0.0199174	-0.000256183	chr10	0
NAP1L4	-0.0196533	0.367852	1	-0.198546	-0.178893	chr11	0
SMIM3	-0.0196532	0.126448	1	-0.0874997	-0.0678465	chr5	0
TRIM16	-0.0196506	0.0584576	0.832016	0.0421745	0.061825	chr17	0
NFXL1	-0.019635	0.510173	1	0.116832	0.136467	chr4	0
TMEM94	-0.0196301	0.358126	1	-0.0311665	-0.0115363	chr17	0
SMPDL3B	-0.0196286	0.28663	1	-0.108572	-0.0889438	chr1	0
THOC5	-0.0195941	0.649876	0.737694	-0.99306	-0.973466	chr22	0
ATP5F1D	-0.0195916	0.586943	0.725622	-0.902554	-0.882963	chr19	0
FBXO10	-0.0195854	0.062936	0.770736	0.110329	0.129915	chr9	0
APOPT1	-0.0195747	0.360127	1	-0.138315	-0.11874	NA	0
RNF8	-0.0195698	0.436525	0.7216	-0.701341	-0.681771	chr6	0
MAP3K20	-0.0195509	0.301382	1	-0.216332	-0.196781	chr2	0
TCAIM	-0.0195404	0.0914413	1	0.000674826	0.0202152	chr3	0
RBMX	-0.019539	0.64387	1	-0.52749	-0.507951	chrX	0
PGP	-0.019539	0.481671	1	-0.281419	-0.26188	chr16	0
WNT11	-0.0195335	0.0951661	1	-0.129708	-0.110174	chr11	0
GDAP1	-0.019524	0.159697	1	-0.130466	-0.110943	chr8	0
KIAA0930	-0.0195143	0.0543819	0.761438	-0.0138209	0.00569343	chr22	0
AKAP11	-0.0195115	0.127589	1	0.0290206	0.0485321	chr13	0
GTPBP3	-0.0195059	0.308581	1	-0.0542158	-0.0347099	chr19	0
LTB	-0.0194997	0.166608	1	0.0959767	0.115476	chr6	0
TMEM30B	-0.0194935	0.0843436	0.969461	0.0071946	0.0266881	chr14	0
AREG	-0.019484	0.204021	1	0.0381235	0.0576074	chr4	0
TRMT10B	-0.0194789	0.201315	1	-0.0164776	0.00300133	chr9	0
TAB1	-0.0194638	0.319221	1	0.015494	0.0349579	chr22	0
UBP1	-0.019455	0.277107	1	-0.0762248	-0.0567698	chr3	0
RIOX2	-0.0194514	0.107303	1	-0.15817	-0.138718	chr3	0
CNOT8	-0.0194426	0.193093	1	0.112725	0.132168	chr5	0
CFAP298	-0.01943	0.232548	0.505208	-1.4387	-1.41927	chr21	0
CFAP44	-0.0194249	0.128163	1	-0.201317	-0.181892	chr3	0
FBXO41	-0.019401	0.416329	1	-0.119204	-0.0998033	chr2	0
SLCO3A1	-0.019399	0.150389	1	0.0909655	0.110365	chr15	0
ANKFY1	-0.0193649	0.231951	1	-0.101496	-0.082131	chr17	0
RAB27B	-0.0193597	0.0819003	0.828197	0.168238	0.187598	chr18	0
NPR2	-0.0193506	0.157218	1	-0.0701776	-0.0508271	chr9	0
CAMKMT	-0.0193486	0.247203	1	-0.097505	-0.0781564	chr2	0
DNAL4	-0.0193458	0.284563	1	-0.0875131	-0.0681673	chr22	0
CD14	-0.0193338	0.227214	1	-0.00867871	0.0106551	chr5	0
PRUNE2	-0.0193195	0.137411	1	-0.0232957	-0.00397623	chr9	0
MPZL3	-0.0193131	0.0619693	0.864432	0.0123149	0.031628	chr11	0
NDE1	-0.0193118	0.856696	1	-0.552544	-0.533232	chr16	0
MIS18A	-0.0192968	0.426605	0.657204	-1.55319	-1.53389	chr21	0
FBXL8	-0.0192904	0.389287	1	-0.163878	-0.144587	chr16	0
AASS	-0.0192901	0.124035	1	0.122491	0.141781	chr7	0
CCDC174	-0.0192861	0.422485	0.641908	-0.871171	-0.851885	chr3	0
RINT1	-0.0192802	0.609745	0.724067	-0.685706	-0.666426	chr7	0
TTC4	-0.0192764	0.400315	0.648005	-0.897686	-0.87841	chr1	0
UBA3	-0.0192667	0.120679	0.391358	-1.06707	-1.0478	chr3	0
TRIM69	-0.0192483	0.196775	1	0.0252073	0.0444556	chr15	0
IGF2BP2	-0.0192136	0.17326	1	-0.307756	-0.288542	chr3	0
PCBD2	-0.0192103	0.129702	1	-0.179037	-0.159827	chr5	0
MRI1	-0.0192067	0.274715	1	-0.152061	-0.132854	chr19	0
LBHD1	-0.0192066	0.126069	1	-0.0742151	-0.0550085	chr11	0
GCFC2	-0.0192013	0.0833865	1	-0.186574	-0.167373	chr2	0
PQBP1	-0.019195	0.160102	1	-0.235876	-0.216681	chrX	0
ZNF488	-0.019186	0.0679582	0.789535	-0.00268236	0.0165036	chr10	0
GFPT1	-0.0191752	0.571171	1	-0.482325	-0.46315	chr2	0
STOX2	-0.0191729	0.233745	1	0.105802	0.124975	chr4	0
CPT1B	-0.0191546	0.115824	1	-0.287023	-0.267868	chr22	0
NAA80	-0.0191536	0.153664	1	-0.101988	-0.0828348	chr3	0
UQCRFS1	-0.0191472	0.556317	0.729221	-0.786499	-0.767352	chr19	0
EPOR	-0.0191435	0.0512978	1	-0.147064	-0.127921	chr19	0
E2F5	-0.0191423	0.164049	1	0.191923	0.211065	chr8	0
LRMDA	-0.0191408	0.159244	1	0.0251882	0.044329	chr10	0
TUBA4A	-0.0191394	0.229574	1	-0.394689	-0.375549	chr2	0
CABLES1	-0.0191281	0.135202	1	0.0239764	0.0431045	chr18	0
H2AFY2	-0.0191225	0.221391	1	-0.28359	-0.264467	NA	0
RTEL1	-0.0191111	0.310399	1	-0.550545	-0.531434	chr20	0
VPS53	-0.0191072	0.321452	1	-0.104628	-0.0855207	chr17	0
SLC29A2	-0.0191025	0.262817	1	-0.198192	-0.17909	chr11	0
SPART	-0.0190974	0.281823	1	0.0970306	0.116128	chr13	0
PLPP3	-0.0190822	0.193354	1	-0.111152	-0.0920695	chr1	0
CNIH1	-0.0190786	0.28319	1	-0.27042	-0.251342	chr14	0
STARD9	-0.0190697	0.131841	1	-0.156941	-0.137871	chr15	0
SOX7	-0.0190644	0.257004	1	0.0554325	0.0744968	chr8	0
BCL2L1	-0.0190375	0.704609	0.786972	-0.968826	-0.949788	chr20	0
COQ8A	-0.0190299	0.160606	1	-0.0828685	-0.0638386	chr1	0
STC1	-0.0190209	0.0494126	0.713543	0.0940703	0.113091	chr8	0
ZC3HAV1L	-0.0190195	0.207029	1	0.0923219	0.111341	chr7	0
REEP3	-0.0190041	0.0741675	0.790524	0.165162	0.184166	chr10	0
SETD2	-0.0189974	0.38657	1	-0.604074	-0.585076	chr3	0
PRDM11	-0.0189895	0.282934	1	-0.174261	-0.155272	chr11	0
SLC1A4	-0.0189829	0.0988552	1	0.0143818	0.0333647	chr2	0
IRAK1	-0.0189803	0.443076	1	0.0926528	0.111633	chrX	0
MMP2	-0.0189699	0.0516637	1	-0.056549	-0.0375791	chr16	0
MOB4	-0.0189692	0.328205	0.575212	-0.742351	-0.723382	chr2	0
OMA1	-0.0189641	0.503331	1	-0.0535698	-0.0346058	chr1	0
FBXW9	-0.0189552	0.154768	1	-0.182485	-0.16353	chr19	0
TXNL1	-0.0189488	0.270377	1	-0.187216	-0.168267	chr18	0
NBN	-0.018943	0.451759	1	-0.153537	-0.134594	chr8	0
ERG28	-0.0189392	0.279779	1	-0.0680315	-0.0490923	chr14	0
NCKIPSD	-0.0189385	0.266414	1	-0.0924868	-0.0735483	chr3	0
DGAT1	-0.0189219	0.234946	1	-0.0132575	0.00566436	chr8	0
USP25	-0.0189118	0.138425	1	0.0788598	0.0977716	chr21	0
BLOC1S3	-0.0189068	0.270709	1	-0.32172	-0.302813	chr19	0
UBE3C	-0.0189038	0.212018	1	-0.0826481	-0.0637443	chr7	0
CSNK1D	-0.0188966	0.246891	1	-0.176537	-0.15764	chr17	0
MAPK14	-0.0188965	0.354491	1	-0.245237	-0.226341	chr6	0
IQGAP3	-0.0188926	0.379687	1	-0.201419	-0.182526	chr1	0
RFX2	-0.0188855	0.159018	1	-0.148082	-0.129197	chr19	0
RBM15B	-0.0188642	0.201585	1	-0.116656	-0.0977919	chr3	0
XRN2	-0.0188582	0.257004	0.536951	-1.29017	-1.27131	chr20	0
PDCD5	-0.0188369	0.586418	1	-0.637137	-0.6183	chr19	0
BMP7	-0.0188353	0.562482	1	0.0655436	0.0843789	chr20	0
ACVR1B	-0.0188267	0.262492	1	-0.0894827	-0.070656	chr12	0
IL2RG	-0.0188234	0.207123	1	0.125142	0.143965	chrX	0
HMGCR	-0.0188223	0.860294	0.81814	-0.834079	-0.815257	chr5	0
ATL1	-0.0188172	0.162895	1	-0.0787663	-0.0599492	chr14	0
CERS2	-0.0188167	0.711994	1	-0.388744	-0.369927	chr1	0
AASDH	-0.0188091	0.0571185	1	-0.0609059	-0.0420968	chr4	0
CBX6	-0.0187954	0.166105	1	0.0169145	0.0357099	chr22	0
C19orf24	-0.0187798	0.127589	1	-0.213651	-0.194871	NA	0
TPST1	-0.0187774	0.259899	1	-0.0816108	-0.0628334	chr7	0
MRPL55	-0.0187667	0.674238	0.745409	-0.761995	-0.743228	chr1	0
PHGDH	-0.0187222	0.115787	1	-0.0804457	-0.0617235	chr1	0
THTPA	-0.0187066	0.156101	1	-0.137059	-0.118352	chr14	0
IL11RA	-0.01869	0.367387	1	-0.0948196	-0.0761297	chr9	0
SPSB1	-0.0186798	0.20024	1	-0.188273	-0.169593	chr1	0
PBLD	-0.0186511	0.378033	1	-0.245199	-0.226548	chr10	0
CAPS2	-0.0186451	0.167077	1	0.0223298	0.0409749	chr12	0
DCUN1D4	-0.0186432	0.1816	1	-0.00719882	0.0114444	chr4	0
TYSND1	-0.0186389	0.204021	1	-0.0237113	-0.00507242	chr10	0
MEN1	-0.0186325	0.664369	1	-0.511473	-0.49284	chr11	0
CLDN23	-0.0186212	0.0448299	0.822825	0.13784	0.156461	chr8	0
BCL2L15	-0.0186184	0.224872	1	-0.0164754	0.00214291	chr1	0
LIPE	-0.0186074	0.168253	1	-0.149345	-0.130738	chr19	0
HEBP1	-0.018604	0.225456	1	0.137787	0.156391	chr12	0
NAPB	-0.0186025	0.311858	1	0.248525	0.267128	chr20	0
ERMP1	-0.0185923	0.686551	1	-0.0665836	-0.0479914	chr9	0
SF3B6	-0.0185914	0.249707	0.532302	-0.812514	-0.793922	chr2	0
RNF4	-0.018589	0.342223	0.575212	-0.800915	-0.782326	chr4	0
SLC25A5	-0.0185772	0.229916	1	-0.244102	-0.225525	chrX	0
EXOSC7	-0.0185743	0.19414	0.481972	-0.928149	-0.909574	chr3	0
DHRS1	-0.0185687	0.343541	1	-0.165542	-0.146973	chr14	0
WDR35	-0.0185539	0.255086	1	0.0770229	0.0955768	chr2	0
NIPAL3	-0.018538	0.351772	1	0.0311769	0.049715	chr1	0
RASSF8	-0.0185365	0.205111	1	-0.0167547	0.00178179	chr12	0
UBE2O	-0.0185291	0.27371	1	-0.415232	-0.396703	chr17	0
CSNK2A1	-0.0185013	0.664369	1	-0.171001	-0.1525	chr20	0
DHRS7B	-0.0184955	0.140469	1	-0.222499	-0.204003	chr17	0
VRK2	-0.0184924	0.110782	1	0.0521243	0.0706167	chr2	0
TSR3	-0.0184786	0.672566	1	-0.134904	-0.116425	chr16	0
COG4	-0.0184744	0.370234	0.621322	-0.717466	-0.698991	chr16	0
EXTL2	-0.0184743	0.114065	1	-0.273988	-0.255514	chr1	0
ANKRD39	-0.0184658	0.187409	1	-0.201404	-0.182938	chr2	0
TRIP11	-0.0184443	0.13473	1	-0.0998825	-0.0814382	chr14	0
TADA2A	-0.0184411	0.209868	1	-0.610677	-0.592236	chr17	0
EMC4	-0.0184267	0.564545	0.719249	-0.7117	-0.693273	chr15	0
XK	-0.0183994	0.0918912	0.918786	0.00337729	0.0217767	chrX	0
VPS37D	-0.0183968	0.187665	1	0.0216873	0.0400841	chr7	0
TTC28	-0.0183964	0.254131	1	-0.150114	-0.131718	chr22	0
LIN9	-0.0183959	0.394645	1	-0.0167635	0.00163243	chr1	0
OLA1	-0.0183932	0.134604	1	-0.0668878	-0.0484945	chr2	0
COG6	-0.0183874	0.244716	1	-0.49291	-0.474523	chr13	0
HK2	-0.018366	0.687113	1	-0.355297	-0.336931	chr2	0
LMNB1	-0.0183647	0.422927	1	-0.219912	-0.201547	chr5	0
FOSL2	-0.0183538	0.77433	1	-0.223455	-0.205102	chr2	0
TAF1C	-0.0183477	0.474649	0.659445	-1.4206	-1.40225	chr16	0
RRM2B	-0.018347	0.0494126	0.828197	0.0484536	0.0668005	chr8	0
SLBP	-0.0183445	0.348917	1	-0.503817	-0.485473	chr4	0
DOCK11	-0.0183441	0.121425	1	0.0995355	0.11788	chrX	0
RPP38	-0.0183392	0.433611	1	-0.6112	-0.592861	chr10	0
AP1G2	-0.0183376	0.222547	1	-0.414564	-0.396227	chr14	0
PAQR8	-0.0183362	0.369012	1	-0.12903	-0.110693	chr6	0
RAB31	-0.0183304	0.279779	1	-0.0543665	-0.0360361	chr18	0
WDR77	-0.0183265	0.337935	0.583923	-1.33128	-1.31295	chr1	0
[truncated: 10,295 more rows]

## Sheet: chr8p_SLhits_BaCoN_scores
c8pSL_gene_symbol	gene2_symbol	PCC	BaCoN score	c8pSL_dCERES	c8pSL_adj_pval	c8pSL_chromosome	gene2_dCERES	gene2_adj_pval	gene2_chromosome	c8pSL_essential	gene2_essential
ARHGEF7	ARHGEF6	0.459262	0.999715	-0.116336	0.156589	chr13	0.0025407	1	chrX	0	0
SLC25A28	SLC25A37	0.385416	0.999715	-0.121971	0.060433	chr10	-0.027515	1	chr8	0	0
ZFP36L1	IRS2	0.303772	0.999145	-0.110807	0.15791	chr14	0.0118675	1	chr13	0	0
THAP1	PSMB8	0.362266	0.999145	-0.0912317	0.221909	chr8	0.0132191	1	chr6	1	0
THAP1	NLRC5	0.357476	0.999003	-0.0912317	0.221909	chr8	0.0161954	1	chr16	1	0
POLR3D	SLC25A37	0.258751	0.998718	-0.199759	1.15495e-09	chr8	-0.027515	1	chr8	1	0
CFLAR	PDZRN3	0.368325	0.998148	-0.144671	0.0964099	chr2	-0.0101636	1	chr3	0	0
MAEA	CDCA7	0.251959	0.998006	-0.0883223	0.0984798	chr4	0.00446843	1	chr2	0	0
ARHGEF7	WIPF1	0.362757	0.998006	-0.116336	0.156589	chr13	-0.00788576	1	chr2	0	0
THAP1	PSMB9	0.326566	0.997864	-0.0912317	0.221909	chr8	-0.000868467	1	chr6	1	0
PPP1R15B	SH2B3	0.319016	0.997721	-0.114607	0.127654	chr1	-0.00433218	1	chr12	1	0
ILK	E2F2	0.340329	0.997579	-0.109118	0.128613	chr11	0.0153175	1	chr1	0	0
ILK	EAF2	0.347932	0.997579	-0.109118	0.128613	chr11	-0.031769	1	chr3	0	0
THAP1	PARP10	0.312412	0.997579	-0.0912317	0.221909	chr8	-0.0102743	1	chr8	1	0
POLR3D	BNIP3L	0.265686	0.997294	-0.199759	1.15495e-09	chr8	-0.0256074	0.495238	chr8	1	0
ILK	EPB41	0.342941	0.997294	-0.109118	0.128613	chr11	0.00251944	1	chr1	0	0
GTF2E2	LONRF1	0.250911	0.997294	-0.137363	1.42196e-08	chr8	-0.00046831	1	chr8	1	0
ILK	MYB	0.343616	0.997294	-0.109118	0.128613	chr11	0.0880062	0.862082	chr6	0	0
ZFP36L1	E2F2	0.31059	0.997151	-0.110807	0.15791	chr14	0.0153175	1	chr1	0	0
POLR3D	LONRF1	0.252429	0.997151	-0.199759	1.15495e-09	chr8	-0.00046831	1	chr8	1	0
ILK	ATP1A3	0.320268	0.996867	-0.109118	0.128613	chr11	0.0137537	1	chr19	0	0
SLC25A28	LAT2	0.258257	0.996724	-0.121971	0.060433	chr10	-0.00597414	1	chr7	0	0
UBA6	MEF2C	0.30073	0.996724	-0.0803956	0.0984798	chr4	0.0332171	1	chr5	0	0
UBR4	BCL2	0.293145	0.996439	-0.0841508	0.133409	chr1	0.0483234	1	chr18	1	0
ZFP36L1	EPB41	0.312768	0.996439	-0.110807	0.15791	chr14	0.00251944	1	chr1	0	0
UBA6	IFFO1	0.321503	0.996439	-0.0803956	0.0984798	chr4	-0.000438972	1	chr12	0	0
ARHGEF7	ITGA4	0.34903	0.996439	-0.116336	0.156589	chr13	-0.00809562	1	chr2	0	0
UBA6	APBB1IP	0.29554	0.996297	-0.0803956	0.0984798	chr4	-0.00739478	1	chr10	0	0
BIRC6	APBB1IP	0.279583	0.996154	-0.10763	0.130664	chr2	-0.00739478	1	chr10	0	0
ICE2	KCNAB2	0.265439	0.996154	-0.0858783	0.119673	chr15	0.00593189	1	chr1	0	0
DCTN6	KIF21B	0.25842	0.996154	-0.0997292	0.00156516	chr8	0.00805144	1	chr1	1	0
UBR4	RASSF2	0.258103	0.996154	-0.0841508	0.133409	chr1	0.0189089	1	chr20	1	0
ZFP36L1	CBX2	0.295967	0.996012	-0.110807	0.15791	chr14	0.000426047	1	chr17	0	0
ARHGEF7	SAP30	0.346837	0.99587	-0.116336	0.156589	chr13	0.00393527	1	chr4	0	0
GTF2E2	SLC25A37	0.207163	0.99587	-0.137363	1.42196e-08	chr8	-0.027515	1	chr8	1	0
CFLAR	CNIH2	0.348473	0.995727	-0.144671	0.0964099	chr2	-0.0302529	1	chr11	0	0
UBA6	BCL2	0.305226	0.995585	-0.0803956	0.0984798	chr4	0.0483234	1	chr18	0	0
GTF2E2	PBK	0.22384	0.995585	-0.137363	1.42196e-08	chr8	-0.0366503	0.411289	chr8	1	0
CFLAR	GPC2	0.345774	0.995442	-0.144671	0.0964099	chr2	0.007043	1	chr7	0	0
ILK	KIF21B	0.311187	0.995442	-0.109118	0.128613	chr11	0.00805144	1	chr1	0	0
CFLAR	PDZD4	0.346595	0.9953	-0.144671	0.0964099	chr2	-0.00385651	1	chrX	0	0
MARK2	RRAGD	0.312028	0.9953	-0.0830812	0.228415	chr11	-0.0120277	1	chr6	0	0
SLC25A28	GPSM3	0.255169	0.995157	-0.121971	0.060433	chr10	0.00696692	1	chr6	0	0
THAP1	LGALS9	0.291714	0.995015	-0.0912317	0.221909	chr8	0.00283049	1	chr17	1	0
POLR3D	DPYSL2	0.246167	0.994873	-0.199759	1.15495e-09	chr8	-0.0175075	1	chr8	1	0
THAP1	NMI	0.28789	0.994873	-0.0912317	0.221909	chr8	-0.018089	0.825048	chr2	1	0
MARK2	PDXP	0.327293	0.994873	-0.0830812	0.228415	chr11	-0.0171269	1	chr22	0	0
ILK	CARMIL2	0.30587	0.99473	-0.109118	0.128613	chr11	0.00111788	1	chr16	0	0
ILK	CORO1A	0.307148	0.99473	-0.109118	0.128613	chr11	-0.0115687	1	chr16	0	0
ARHGEF7	PDXP	0.355196	0.99473	-0.116336	0.156589	chr13	-0.0171269	1	chr22	0	0
CFLAR	TMSB15A	0.342146	0.99473	-0.144671	0.0964099	chr2	-0.00770488	1	chrX	0	0
CCDC130	IFFO1	0.287115	0.994588	-0.0856743	0.121483	NA	-0.000438972	1	chr12	1	0
BIRC6	IFFO1	0.291603	0.994588	-0.10763	0.130664	chr2	-0.000438972	1	chr12	0	0
FDX2	NRROS	0.255502	0.994588	-0.0954315	0.0800706	chr19	-0.00166903	1	chr3	0	0
ILK	USP49	0.301041	0.99416	-0.109118	0.128613	chr11	-0.0122809	1	chr6	0	0
THAP1	DOCK2	0.289393	0.994018	-0.0912317	0.221909	chr8	0.00387447	1	chr5	1	0
CCDC130	AP1S2	0.280653	0.993876	-0.0856743	0.121483	NA	0.0136771	1	chrX	1	0
ILK	RGS16	0.302498	0.993876	-0.109118	0.128613	chr11	-0.00387186	1	chr1	0	0
THAP1	XAF1	0.278817	0.993876	-0.0912317	0.221909	chr8	0.0286357	1	chr17	1	0
MAEA	MAPRE2	0.244855	0.993733	-0.0883223	0.0984798	chr4	0.0143227	1	chr18	0	0
PPP1R15B	PPP1R15A	0.271521	0.993733	-0.114607	0.127654	chr1	0.0259609	1	chr19	1	0
BRAT1	EPB41	0.263115	0.993591	-0.101501	0.239623	chr7	0.00251944	1	chr1	0	0
BRF2	ADAM9	0.255286	0.993448	-0.11442	2.57312e-05	chr8	-0.00801782	1	chr8	1	0
PPP1R15B	EMP3	0.287945	0.993448	-0.114607	0.127654	chr1	0.0164244	1	chr19	1	0
ZFP36L1	KHK	0.253935	0.993448	-0.110807	0.15791	chr14	0.00312791	1	chr2	0	0
THAP1	TAP1	0.277715	0.993448	-0.0912317	0.221909	chr8	-0.00912482	1	chr6	1	0
THAP1	UBA7	0.277185	0.993448	-0.0912317	0.221909	chr8	0.0225876	1	chr3	1	0
ARHGEF7	CERKL	0.328055	0.993306	-0.116336	0.156589	chr13	0.00737943	1	chr2	0	0
THAP1	ITGB2	0.275939	0.993306	-0.0912317	0.221909	chr8	0.0061452	1	chr21	1	0
GRHL2	CDS2	0.523425	0.993021	-0.125562	0.0789719	chr8	0.0802144	0.484471	chr20	0	0
ZFP36L1	FAM69B	0.265054	0.993021	-0.110807	0.15791	chr14	-0.00991353	1	NA	0	0
ZFP36L1	TMEM97	0.252048	0.993021	-0.110807	0.15791	chr14	-0.00423299	1	chr17	0	0
PPP1R15B	PPP1R18	0.278256	0.992879	-0.114607	0.127654	chr1	0.0281885	1	chr6	1	0
BIRC6	ZEB2	0.289725	0.992879	-0.10763	0.130664	chr2	0.0705821	1	chr2	0	0
UBR4	CXCR4	0.244713	0.992736	-0.0841508	0.133409	chr1	0.00916829	1	chr2	1	0
CFLAR	GSTA4	0.329174	0.992736	-0.144671	0.0964099	chr2	-0.0024728	1	chr6	0	0
CCDC130	KAT2B	0.255466	0.992736	-0.0856743	0.121483	NA	0.00216476	1	chr3	1	0
SLC25A28	MSH5	0.232078	0.992736	-0.121971	0.060433	chr10	-0.00909177	1	chr6	0	0
SLC25A28	STK10	0.227945	0.992736	-0.121971	0.060433	chr10	0.00373587	1	chr5	0	0
ICE2	CARMIL2	0.26022	0.992594	-0.0858783	0.119673	chr15	0.00111788	1	chr16	0	0
GRHL2	ELMO2	0.380724	0.992594	-0.125562	0.0789719	chr8	0.00544616	1	chr20	0	0
THAP1	LAT2	0.273181	0.992594	-0.0912317	0.221909	chr8	-0.00597414	1	chr7	1	0
MAEA	RASSF2	0.235012	0.992594	-0.0883223	0.0984798	chr4	0.0189089	1	chr20	0	0
ZFP36L1	DNMT3A	0.253123	0.992451	-0.110807	0.15791	chr14	0.013755	1	chr2	0	0
ILK	ATP2A3	0.300202	0.992309	-0.109118	0.128613	chr11	-0.01664	1	chr17	0	0
CFLAR	DPF1	0.329213	0.992309	-0.144671	0.0964099	chr2	0.0138537	1	chr19	0	0
SLC25A28	FERMT3	0.240578	0.992309	-0.121971	0.060433	chr10	-0.0312389	1	chr11	0	0
SLC25A28	LAPTM5	0.229342	0.992309	-0.121971	0.060433	chr10	-0.00703823	1	chr1	0	0
ZFP36L1	SLC43A1	0.253609	0.992309	-0.110807	0.15791	chr14	-0.0214122	1	chr11	0	0
CCDC130	OSTM1	0.265392	0.992166	-0.0856743	0.121483	NA	0.00291006	1	chr6	1	0
POLR3D	PBK	0.210459	0.992166	-0.199759	1.15495e-09	chr8	-0.0366503	0.411289	chr8	1	0
PPP1R15B	SERPINB8	0.26707	0.992166	-0.114607	0.127654	chr1	-0.00411432	1	chr18	1	0
SLC25A28	FMNL1	0.22284	0.992024	-0.121971	0.060433	chr10	0.00319479	1	chr17	0	0
THAP1	DHX58	0.267731	0.991881	-0.0912317	0.221909	chr8	-0.00246926	1	chr17	1	0
UBA6	RASSF4	0.267071	0.991881	-0.0803956	0.0984798	chr4	-0.0162558	1	chr10	0	0
BIRC6	RASSF4	0.256499	0.991881	-0.10763	0.130664	chr2	-0.0162558	1	chr10	0	0
UBR4	DOK3	0.242932	0.991739	-0.0841508	0.133409	chr1	-0.00627111	1	chr5	1	0
ILK	ELMO1	0.285738	0.991739	-0.109118	0.128613	chr11	0.0236621	1	chr7	0	0
MARK2	NREP	0.298372	0.991739	-0.0830812	0.228415	chr11	-0.0199389	0.786972	chr5	0	0
THAP1	TRIM21	0.268945	0.991739	-0.0912317	0.221909	chr8	-0.00303136	1	chr11	1	0
CCDC130	FBXL7	0.261583	0.991597	-0.0856743	0.121483	NA	-0.00268531	1	chr5	1	0
PPP1R15B	FOSL1	0.282052	0.991597	-0.114607	0.127654	chr1	-0.025623	1	chr11	1	0
THAP1	CTSS	0.263667	0.991454	-0.0912317	0.221909	chr8	-0.00300013	1	chr1	1	0
ILK	FERMT3	0.28183	0.991454	-0.109118	0.128613	chr11	-0.0312389	1	chr11	0	0
ZFP36L1	HES6	0.266415	0.991454	-0.110807	0.15791	chr14	-0.015802	1	chr2	0	0
GRHL2	ITGAV	0.400719	0.991454	-0.125562	0.0789719	chr8	-0.0910163	1	chr2	0	0
BIRC6	MICAL1	0.25999	0.991454	-0.10763	0.130664	chr2	0.00879694	1	chr6	0	0
ZFP36L1	RGS16	0.260044	0.991454	-0.110807	0.15791	chr14	-0.00387186	1	chr1	0	0
ARHGEF7	SEPT6	0.319167	0.991454	-0.116336	0.156589	chr13	0.00930314	1	NA	0	0
CCDC130	GYPC	0.256148	0.991312	-0.0856743	0.121483	NA	0.0161021	1	chr2	1	0
MARK2	SOX12	0.29358	0.991312	-0.0830812	0.228415	chr11	0.0112839	1	chr20	0	0
UBA6	LIMD2	0.272934	0.991169	-0.0803956	0.0984798	chr4	-0.0359745	0.319732	chr17	0	0
ARHGEF7	RRAGD	0.319143	0.991169	-0.116336	0.156589	chr13	-0.0120277	1	chr6	0	0
CFLAR	JAM3	0.327676	0.991027	-0.144671	0.0964099	chr2	0.00301416	1	chr11	0	0
UBR4	LIMD2	0.239769	0.991027	-0.0841508	0.133409	chr1	-0.0359745	0.319732	chr17	1	0
SLC25A28	DENND3	0.213674	0.990884	-0.121971	0.060433	chr10	-0.00919072	1	chr8	0	0
ICE2	GMFG	0.249568	0.990884	-0.0858783	0.119673	chr15	-0.00967562	1	chr19	0	0
UBA6	WIPF1	0.278761	0.990742	-0.0803956	0.0984798	chr4	-0.00788576	1	chr2	0	0
SLC25A28	ATG16L2	0.21782	0.9906	-0.121971	0.060433	chr10	0.000829962	1	chr11	0	0
ARHGEF7	PXK	0.316734	0.9906	-0.116336	0.156589	chr13	0.0200092	0.931949	chr3	0	0
ZFP36L1	COQ8A	0.250015	0.990457	-0.110807	0.15791	chr14	-0.0190299	1	chr1	0	0
CFLAR	SEPT5	0.325255	0.990457	-0.144671	0.0964099	chr2	-0.03902	0.95927	NA	0	0
MARK2	ARHGAP33	0.287806	0.990315	-0.0830812	0.228415	chr11	0.00579388	1	chr19	0	0
MARK2	CCDC106	0.288289	0.990315	-0.0830812	0.228415	chr11	0.00731786	1	chr19	0	0
UBR4	HCLS1	0.237653	0.990315	-0.0841508	0.133409	chr1	0.00471407	1	chr3	1	0
UBR4	ATP1A3	0.237461	0.990172	-0.0841508	0.133409	chr1	0.0137537	1	chr19	1	0
UBA6	FLI1	0.254786	0.990172	-0.0803956	0.0984798	chr4	0.0481504	1	chr11	0	0
ILK	GRK2	0.287213	0.990172	-0.109118	0.128613	chr11	-0.0780601	0.455252	chr11	0	0
DCTN6	INHBE	0.188017	0.990172	-0.0997292	0.00156516	chr8	-0.0104645	1	chr12	1	0
ZFP36L1	MBNL3	0.246297	0.990172	-0.110807	0.15791	chr14	-0.021222	1	chrX	0	0
ARHGEF7	ARHGAP33	0.314352	0.99003	-0.116336	0.156589	chr13	0.00579388	1	chr19	0	0
UBA6	MICAL1	0.264662	0.99003	-0.0803956	0.0984798	chr4	0.00879694	1	chr6	0	0
UBA6	RASSF2	0.258273	0.99003	-0.0803956	0.0984798	chr4	0.0189089	1	chr20	0	0
GRHL2	FERMT2	0.40583	0.989887	-0.125562	0.0789719	chr8	0.00102562	0.865558	chr14	0	0
ZFP36L1	GLCCI1	0.241835	0.989887	-0.110807	0.15791	chr14	0.0199079	1	chr7	0	0
MAEA	TYMS	0.229353	0.989887	-0.0883223	0.0984798	chr4	0.0809771	0.846675	chr18	0	0
DCTN6	CCDC88B	0.19369	0.989745	-0.0997292	0.00156516	chr8	-0.034203	0.975711	chr11	1	0
ICE2	ITPRIPL1	0.243273	0.989745	-0.0858783	0.119673	chr15	-0.0213567	1	chr2	0	0
MARK2	ATP8B2	0.291096	0.989603	-0.0830812	0.228415	chr11	0.000890458	1	chr1	0	0
UBA6	DOCK2	0.266768	0.989603	-0.0803956	0.0984798	chr4	0.00387447	1	chr5	0	0
THAP1	TRIM22	0.258059	0.989603	-0.0912317	0.221909	chr8	0.010797	1	chr11	1	0
BRF2	DLC1	0.234752	0.98946	-0.11442	2.57312e-05	chr8	0.00125465	1	chr8	1	0
UBA6	LIX1L	0.281372	0.98946	-0.0803956	0.0984798	chr4	0.000820703	1	chr1	0	0
MARK2	SAP30	0.286834	0.98946	-0.0830812	0.228415	chr11	0.00393527	1	chr4	0	0
CFLAR	TUB	0.324082	0.98946	-0.144671	0.0964099	chr2	0.0303031	1	chr11	0	0
MARK2	PLEKHO1	0.288668	0.989318	-0.0830812	0.228415	chr11	-0.0233548	1	chr1	0	0
GRHL2	ZEB1	0.295569	0.989318	-0.125562	0.0789719	chr8	-0.000939958	1	chr10	0	0
THAP1	APOL6	0.256789	0.989175	-0.0912317	0.221909	chr8	-0.0242112	0.560721	chr22	1	0
THAP1	CCL5	0.254114	0.989175	-0.0912317	0.221909	chr8	0.00145452	1	chr17	1	0
UBA6	GPX7	0.252673	0.989175	-0.0803956	0.0984798	chr4	-0.000739727	1	chr1	0	0
SLC25A28	ITGB2	0.20783	0.989175	-0.121971	0.060433	chr10	0.0061452	1	chr21	0	0
ARHGEF7	ITPR1	0.312085	0.989175	-0.116336	0.156589	chr13	-0.0243961	1	chr3	0	0
FDX2	ARHGEF2	0.226519	0.989033	-0.0954315	0.0800706	chr19	-0.0099761	1	chr1	0	0
ZFP36L1	DNAJC12	0.239073	0.989033	-0.110807	0.15791	chr14	0.00251786	1	chr10	0	0
ILK	DNAJC12	0.270755	0.989033	-0.109118	0.128613	chr11	0.00251786	1	chr10	0	0
DCTN6	KCNAB2	0.209352	0.989033	-0.0997292	0.00156516	chr8	0.00593189	1	chr1	1	0
PPP1R15B	TNFRSF10B	0.263702	0.989033	-0.114607	0.127654	chr1	0.0112644	1	chr8	1	0
BIRC6	LIX1L	0.266022	0.98889	-0.10763	0.130664	chr2	0.000820703	1	chr1	0	0
MARK2	SCML2	0.280672	0.988748	-0.0830812	0.228415	chr11	-0.0130737	1	chrX	0	0
ZFP36L1	MARCKSL1	0.237988	0.988606	-0.110807	0.15791	chr14	0.00153858	1	chr1	0	0
MARK2	SEPT6	0.276815	0.988606	-0.0830812	0.228415	chr11	0.00930314	1	NA	0	0
ZFP36L1	NR4A1	0.234913	0.988463	-0.110807	0.15791	chr14	0.00401696	1	chr12	0	0
ARHGEF7	PREX1	0.310393	0.988463	-0.116336	0.156589	chr13	-0.0111441	1	chr20	0	0
ARHGEF7	ARHGEF2	0.308031	0.988321	-0.116336	0.156589	chr13	-0.0099761	1	chr1	0	0
UBA6	ARID5A	0.25512	0.988321	-0.0803956	0.0984798	chr4	-0.0109834	1	chr2	0	0
ARHGEF7	C21orf58	0.309233	0.988321	-0.116336	0.156589	chr13	-0.00497831	1	chr21	0	0
ARHGEF7	KATNAL2	0.309228	0.988321	-0.116336	0.156589	chr13	0.0175448	1	chr18	0	0
ILK	SEPT6	0.272867	0.988321	-0.109118	0.128613	chr11	0.00930314	1	NA	0	0
THAP1	TAP2	0.252614	0.988321	-0.0912317	0.221909	chr8	-0.00187795	1	chr6	1	0
ILK	ARHGAP4	0.272385	0.988178	-0.109118	0.128613	chr11	0.00453486	1	chrX	0	0
MARK2	ARHGEF6	0.280829	0.988178	-0.0830812	0.228415	chr11	0.0025407	1	chrX	0	0
THAP1	GPSM3	0.258774	0.988178	-0.0912317	0.221909	chr8	0.00696692	1	chr6	1	0
UBR4	LRMP	0.230331	0.988178	-0.0841508	0.133409	chr1	0.0142441	1	NA	1	0
ZFP36L1	SLAIN1	0.239993	0.988178	-0.110807	0.15791	chr14	-0.019912	1	chr13	0	0
ILK	ATP8A1	0.272427	0.988036	-0.109118	0.128613	chr11	-0.00313141	1	chr4	0	0
ILK	C21orf58	0.264852	0.988036	-0.109118	0.128613	chr11	-0.00497831	1	chr21	0	0
ARHGEF7	ELMO1	0.310305	0.988036	-0.116336	0.156589	chr13	0.0236621	1	chr7	0	0
THAP1	IRF1	0.248956	0.988036	-0.0912317	0.221909	chr8	0.0334945	1	chr5	1	0
ZFP36L1	PPFIA3	0.241534	0.988036	-0.110807	0.15791	chr14	-0.0034787	1	chr19	0	0
GRHL2	RPS3	0.258954	0.988036	-0.125562	0.0789719	chr8	0.0712533	0.093533	chr11	0	1
ZFP36L1	SCML2	0.245131	0.988036	-0.110807	0.15791	chr14	-0.0130737	1	chrX	0	0
ILK	SLAIN1	0.26387	0.988036	-0.109118	0.128613	chr11	-0.019912	1	chr13	0	0
BIRC6	ST3GAL2	0.255341	0.988036	-0.10763	0.130664	chr2	-0.00654586	1	chr16	0	0
UBR4	APBB1IP	0.218192	0.987893	-0.0841508	0.133409	chr1	-0.00739478	1	chr10	1	0
SLC25A28	RAC2	0.207178	0.987893	-0.121971	0.060433	chr10	-0.00598943	1	chr22	0	0
MARK2	TUBA1A	0.296531	0.987893	-0.0830812	0.228415	chr11	-0.00315699	1	chr12	0	0
BRAT1	E2F2	0.238323	0.987751	-0.101501	0.239623	chr7	0.0153175	1	chr1	0	0
UBA6	ITGA4	0.255301	0.987751	-0.0803956	0.0984798	chr4	-0.00809562	1	chr2	0	0
ILK	MAST1	0.270772	0.987751	-0.109118	0.128613	chr11	-0.0161599	1	chr19	0	0
DCTN6	SLC43A1	0.195139	0.987751	-0.0997292	0.00156516	chr8	-0.0214122	1	chr11	1	0
THAP1	ACSL5	0.250592	0.987609	-0.0912317	0.221909	chr8	-0.00769466	1	chr10	1	0
ARHGEF7	CBX2	0.308861	0.987609	-0.116336	0.156589	chr13	0.000426047	1	chr17	0	0
UBA6	ORAI2	0.252868	0.987609	-0.0803956	0.0984798	chr4	-0.0177776	1	chr7	0	0
UBA6	RFTN1	0.253459	0.987609	-0.0803956	0.0984798	chr4	-0.00343903	1	chr3	0	0
CFLAR	SLC22A17	0.31623	0.987609	-0.144671	0.0964099	chr2	-0.00964119	1	chr14	0	0
CFLAR	KREMEN1	0.310536	0.987466	-0.144671	0.0964099	chr2	-0.0102886	1	chr22	0	0
PPP1R15B	PIP4P2	0.256409	0.987466	-0.114607	0.127654	chr1	-0.0139257	1	chr8	1	0
ILK	RBM38	0.275942	0.987466	-0.109118	0.128613	chr11	-0.0263193	1	chr20	0	0
THAP1	TRIM38	0.248426	0.987466	-0.0912317	0.221909	chr8	0.0136792	1	chr6	1	0
ILK	ARRB2	0.267762	0.987324	-0.109118	0.128613	chr11	-0.0234539	1	chr17	0	0
ARHGEF7	E2F2	0.310842	0.987324	-0.116336	0.156589	chr13	0.0153175	1	chr1	0	0
PPP1R15B	LGALS1	0.264569	0.987324	-0.114607	0.127654	chr1	-0.00101031	1	chr22	1	0
BRAT1	TMEM97	0.208175	0.987324	-0.101501	0.239623	chr7	-0.00423299	1	chr17	0	0
FDX2	ZEB2	0.242918	0.987324	-0.0954315	0.0800706	chr19	0.0705821	1	chr2	0	0
THAP1	LY75	0.24947	0.987181	-0.0912317	0.221909	chr8	-0.0113634	1	chr2	1	0
ICE2	PDXP	0.253835	0.987181	-0.0858783	0.119673	chr15	-0.0171269	1	chr22	0	0
CFLAR	VANGL2	0.309761	0.987181	-0.144671	0.0964099	chr2	-0.00149187	1	chr1	0	0
CFLAR	MYH10	0.311488	0.987039	-0.144671	0.0964099	chr2	0.0326915	0.794982	chr17	0	0
THAP1	RAC2	0.249408	0.987039	-0.0912317	0.221909	chr8	-0.00598943	1	chr22	1	0
UBR4	LAT2	0.213033	0.986896	-0.0841508	0.133409	chr1	-0.00597414	1	chr7	1	0
CTNNA1	TCF3	0.350454	0.986896	-0.116513	0.093533	chr5	0.0398823	1	chr19	0	0
THAP1	ACAP1	0.253882	0.986754	-0.0912317	0.221909	chr8	0.00794251	1	chr17	1	0
BIRC6	DPYSL2	0.246804	0.986754	-0.10763	0.130664	chr2	-0.0175075	1	chr8	0	0
DCTN6	MFNG	0.198304	0.986754	-0.0997292	0.00156516	chr8	-0.00956194	1	chr22	1	0
MAEA	ARHGEF6	0.225018	0.986612	-0.0883223	0.0984798	chr4	0.0025407	1	chrX	0	0
ILK	GSE1	0.257236	0.986612	-0.109118	0.128613	chr11	-0.0154396	1	chr16	0	0
SLC25A28	NRROS	0.220292	0.986612	-0.121971	0.060433	chr10	-0.00166903	1	chr3	0	0
THAP1	PHF11	0.244128	0.986612	-0.0912317	0.221909	chr8	0.0205172	0.98916	chr13	1	0
THAP1	TAPBPL	0.240339	0.986612	-0.0912317	0.221909	chr8	0.0214564	1	chr12	1	0
ICE2	BCL2	0.243087	0.986469	-0.0858783	0.119673	chr15	0.0483234	1	chr18	0	0
ZFP36L1	BCL7A	0.227595	0.986469	-0.110807	0.15791	chr14	0.0390994	1	chr12	0	0
GRHL2	CHMP4B	0.50608	0.986469	-0.125562	0.0789719	chr8	0.160757	0.0179212	chr20	0	1
MARK2	FOXN3	0.269226	0.986469	-0.0830812	0.228415	chr11	-0.026888	1	chr14	0	0
ILK	CXCR4	0.259559	0.986327	-0.109118	0.128613	chr11	0.00916829	1	chr2	0	0
UBR4	CARMIL2	0.227366	0.986184	-0.0841508	0.133409	chr1	0.00111788	1	chr16	1	0
CFLAR	FSD1	0.310986	0.986184	-0.144671	0.0964099	chr2	-0.0336402	0.511797	chr19	0	0
MARK2	TTC28	0.280795	0.986184	-0.0830812	0.228415	chr11	-0.0183964	1	chr22	0	0
ILK	ARHGAP33	0.262157	0.986042	-0.109118	0.128613	chr11	0.00579388	1	chr19	0	0
MARK2	CHST10	0.276516	0.986042	-0.0830812	0.228415	chr11	-0.00727722	1	chr2	0	0
CFLAR	ELOVL4	0.309346	0.986042	-0.144671	0.0964099	chr2	0.00456769	1	chr6	0	0
THAP1	GMFG	0.254037	0.986042	-0.0912317	0.221909	chr8	-0.00967562	1	chr19	1	0
ICE2	GPSM3	0.226773	0.986042	-0.0858783	0.119673	chr15	0.00696692	1	chr6	0	0
MAEA	WIPF1	0.229433	0.986042	-0.0883223	0.0984798	chr4	-0.00788576	1	chr2	0	0
UBA6	ZEB2	0.266277	0.986042	-0.0803956	0.0984798	chr4	0.0705821	1	chr2	0	0
GRHL2	PRKAR1A	0.355863	0.985899	-0.125562	0.0789719	chr8	0.0601605	1	chr17	0	0
SLC25A28	RASSF5	0.214886	0.985899	-0.121971	0.060433	chr10	0.0148985	1	chr1	0	0
THAP1	DTX3L	0.238643	0.985757	-0.0912317	0.221909	chr8	-0.00840057	1	chr3	1	0
ARHGEF7	IFFO1	0.309784	0.985757	-0.116336	0.156589	chr13	-0.000438972	1	chr12	0	0
THAP1	LAPTM5	0.2458	0.985757	-0.0912317	0.221909	chr8	-0.00703823	1	chr1	1	0
GTF2E2	SLC43A1	0.18613	0.985757	-0.137363	1.42196e-08	chr8	-0.0214122	1	chr11	1	0
MAEA	SLC9B2	0.214299	0.985757	-0.0883223	0.0984798	chr4	-0.00201162	1	chr4	0	0
THAP1	SP100	0.2464	0.985757	-0.0912317	0.221909	chr8	0.0132838	1	chr2	1	0
SLC25A28	ARHGDIB	0.199402	0.985615	-0.121971	0.060433	chr10	-0.0242398	0.621322	chr12	0	0
UBR4	STMN1	0.221679	0.985615	-0.0841508	0.133409	chr1	0.0166752	1	chr1	1	0
THAP1	APOL3	0.237812	0.985472	-0.0912317	0.221909	chr8	-0.0166497	1	chr22	1	0
UBA6	ARHGEF6	0.252188	0.985472	-0.0803956	0.0984798	chr4	0.0025407	1	chrX	0	0
DCTN6	BCL2	0.211162	0.985472	-0.0997292	0.00156516	chr8	0.0483234	1	chr18	1	0
PPP1R15B	BCL2A1	0.246628	0.985472	-0.114607	0.127654	chr1	0.00679617	1	chr15	1	0
ARHGEF7	CCDC28B	0.300956	0.985472	-0.116336	0.156589	chr13	0.00104256	1	chr1	0	0
ZFP36L1	LONRF1	0.230308	0.985472	-0.110807	0.15791	chr14	-0.00046831	1	chr8	0	0
THAP1	OAS2	0.234867	0.985472	-0.0912317	0.221909	chr8	0.00548118	1	chr12	1	0
ILK	AKNA	0.252774	0.98533	-0.109118	0.128613	chr11	0.00545073	1	chr9	0	0
DCTN6	EAF2	0.205708	0.98533	-0.0997292	0.00156516	chr8	-0.031769	1	chr3	1	0
UBR4	SLAIN1	0.217356	0.98533	-0.0841508	0.133409	chr1	-0.019912	1	chr13	1	0
BIRC6	SYNE1	0.236541	0.98533	-0.10763	0.130664	chr2	-0.00235769	1	chr6	0	0
PPP1R15B	ZEB2	0.263654	0.98533	-0.114607	0.127654	chr1	0.0705821	1	chr2	1	0
ILK	ATG16L2	0.24675	0.985187	-0.109118	0.128613	chr11	0.000829962	1	chr11	0	0
PPP1R15B	ETV5	0.248069	0.985187	-0.114607	0.127654	chr1	0.000102028	1	chr3	1	0
MARK2	TCF4	0.271579	0.985187	-0.0830812	0.228415	chr11	0.0158668	1	chr18	0	0
FDX2	AP1S2	0.231519	0.985045	-0.0954315	0.0800706	chr19	0.0136771	1	chrX	0	0
ARHGEF7	GYPC	0.301985	0.985045	-0.116336	0.156589	chr13	0.0161021	1	chr2	0	0
BIRC6	LIMD2	0.240356	0.985045	-0.10763	0.130664	chr2	-0.0359745	0.319732	chr17	0	0
ARHGEF7	SLC1A4	0.298075	0.985045	-0.116336	0.156589	chr13	-0.0189829	1	chr2	0	0
THAP1	UBE2L6	0.235023	0.985045	-0.0912317	0.221909	chr8	0.00170385	1	chr11	1	0
ILK	KCNH2	0.254791	0.984902	-0.109118	0.128613	chr11	0.0234349	1	chr7	0	0
ARHGEF7	DOCK11	0.296961	0.98476	-0.116336	0.156589	chr13	-0.0183441	1	chrX	0	0
ARHGEF7	NREP	0.304082	0.98476	-0.116336	0.156589	chr13	-0.0199389	0.786972	chr5	0	0
BRF2	AKT3	0.225555	0.984618	-0.11442	2.57312e-05	chr8	-0.00498991	1	chr1	1	0
MARK2	LIX1L	0.279137	0.984618	-0.0830812	0.228415	chr11	0.000820703	1	chr1	0	0
BIRC6	ZNF512	0.22348	0.984618	-0.10763	0.130664	chr2	0.0124917	1	chr2	0	0
MARK2	GAMT	0.271436	0.984475	-0.0830812	0.228415	chr11	0.00775125	1	chr19	0	0
ILK	GMFG	0.253706	0.984475	-0.109118	0.128613	chr11	-0.00967562	1	chr19	0	0
ILK	HCLS1	0.254922	0.984475	-0.109118	0.128613	chr11	0.00471407	1	chr3	0	0
SLC25A28	HCLS1	0.210504	0.984475	-0.121971	0.060433	chr10	0.00471407	1	chr3	0	0
ILK	ITPRIPL1	0.25047	0.984333	-0.109118	0.128613	chr11	-0.0213567	1	chr2	0	0
ILK	KCNAB2	0.249159	0.984333	-0.109118	0.128613	chr11	0.00593189	1	chr1	0	0
CFLAR	PLCG1	0.307481	0.984333	-0.144671	0.0964099	chr2	0.0115895	1	chr20	0	0
THAP1	SAMD9L	0.237215	0.984333	-0.0912317	0.221909	chr8	-0.00510663	1	chr7	1	0
MARK2	ST3GAL2	0.272843	0.984333	-0.0830812	0.228415	chr11	-0.00654586	1	chr16	0	0
UBR4	AKNA	0.213866	0.98419	-0.0841508	0.133409	chr1	0.00545073	1	chr9	1	0
MARK2	CCDC28B	0.26724	0.98419	-0.0830812	0.228415	chr11	0.00104256	1	chr1	0	0
ILK	FBXO41	0.244507	0.98419	-0.109118	0.128613	chr11	-0.019401	1	chr2	0	0
ILK	N4BP2L1	0.249222	0.98419	-0.109118	0.128613	chr11	-0.0160679	1	chr13	0	0
UBA6	TMSB15B	0.244656	0.98419	-0.0803956	0.0984798	chr4	0.00306552	1	chrX	0	0
SLC25A28	VAV1	0.213052	0.98419	-0.121971	0.060433	chr10	-0.00324113	1	chr19	0	0
ILK	BCL2	0.265599	0.984048	-0.109118	0.128613	chr11	0.0483234	1	chr18	0	0
FDX2	CLEC11A	0.213213	0.984048	-0.0954315	0.0800706	chr19	-0.00242202	1	chr19	0	0
UBA6	EVI2A	0.242362	0.984048	-0.0803956	0.0984798	chr4	-0.00545657	1	chr17	0	0
UBR4	GMFG	0.217837	0.984048	-0.0841508	0.133409	chr1	-0.00967562	1	chr19	1	0
ILK	UCP2	0.244591	0.984048	-0.109118	0.128613	chr11	-0.011524	1	chr11	0	0
UBA6	BTN2A2	0.242929	0.983905	-0.0803956	0.0984798	chr4	0.0181141	1	chr6	0	0
ARHGEF7	GNG2	0.296051	0.983905	-0.116336	0.156589	chr13	-0.0115242	1	chr14	0	0
ICE2	LIMD2	0.227665	0.983905	-0.0858783	0.119673	chr15	-0.0359745	0.319732	chr17	0	0
BIRC6	PIK3CD	0.230546	0.983905	-0.10763	0.130664	chr2	0.0230638	1	chr1	0	0
BIRC6	RASSF2	0.228945	0.983905	-0.10763	0.130664	chr2	0.0189089	1	chr20	0	0
UBA6	ST3GAL2	0.246702	0.983905	-0.0803956	0.0984798	chr4	-0.00654586	1	chr16	0	0
ARHGEF7	TCF4	0.294932	0.983905	-0.116336	0.156589	chr13	0.0158668	1	chr18	0	0
PPP1R15B	TRPV2	0.245021	0.983905	-0.114607	0.127654	chr1	-0.0126346	1	chr17	1	0
MARK2	ZNF559	0.26367	0.983905	-0.0830812	0.228415	chr11	0.0493087	0.352331	chr19	0	1
BRAT1	C21orf58	0.208901	0.983763	-0.101501	0.239623	chr7	-0.00497831	1	chr21	0	0
ILK	LRMP	0.254307	0.983763	-0.109118	0.128613	chr11	0.0142441	1	NA	0	0
FDX2	BCL2	0.22731	0.983621	-0.0954315	0.0800706	chr19	0.0483234	1	chr18	0	0
THAP1	C19orf66	0.229384	0.983621	-0.0912317	0.221909	chr8	0.0025523	1	NA	1	0
ILK	DOK3	0.250589	0.983621	-0.109118	0.128613	chr11	-0.00627111	1	chr5	0	0
BIRC6	ARHGEF6	0.240694	0.983478	-0.10763	0.130664	chr2	0.0025407	1	chrX	0	0
BRAT1	BDH1	0.211202	0.983478	-0.101501	0.239623	chr7	0.0159126	1	chr3	0	0
BIRC6	CHST10	0.240732	0.983478	-0.10763	0.130664	chr2	-0.00727722	1	chr2	0	0
UBA6	DOCK11	0.238486	0.983478	-0.0803956	0.0984798	chr4	-0.0183441	1	chrX	0	0
MARK2	GSTM2	0.269098	0.983478	-0.0830812	0.228415	chr11	-0.00648455	1	chr1	0	0
ICE2	PPM1K	0.221856	0.983478	-0.0858783	0.119673	chr15	0.0180794	1	chr4	0	0
BIRC6	VIM	0.252746	0.983478	-0.10763	0.130664	chr2	0.0350483	0.440826	chr10	0	0
CFLAR	CBX2	0.305143	0.983336	-0.144671	0.0964099	chr2	0.000426047	1	chr17	0	0
BRAT1	FAM117A	0.211033	0.983336	-0.101501	0.239623	chr7	-0.0138666	1	chr17	0	0
ARHGEF7	MEF2C	0.290903	0.983336	-0.116336	0.156589	chr13	0.0332171	1	chr5	0	0
BIRC6	ORAI2	0.226678	0.983336	-0.10763	0.130664	chr2	-0.0177776	1	chr7	0	0
ARHGEF7	SSBP3	0.292379	0.983336	-0.116336	0.156589	chr13	0.0226221	1	chr1	0	0
SLC25A28	ARHGEF2	0.197743	0.983193	-0.121971	0.060433	chr10	-0.0099761	1	chr1	0	0
BRAT1	CDCA7	0.188085	0.983193	-0.101501	0.239623	chr7	0.00446843	1	chr2	0	0
THAP1	CORO1A	0.249156	0.983193	-0.0912317	0.221909	chr8	-0.0115687	1	chr16	1	0
CFLAR	EFS	0.29795	0.983193	-0.144671	0.0964099	chr2	NA	NA	chr14	0	NA
PPP1R15B	ELK3	0.249645	0.983193	-0.114607	0.127654	chr1	0.0115471	1	chr12	1	0
UBA6	NREP	0.248159	0.983193	-0.0803956	0.0984798	chr4	-0.0199389	0.786972	chr5	0	0
ZFP36L1	SEC11C	0.225611	0.983193	-0.110807	0.15791	chr14	0.014549	1	chr18	0	0
MAEA	ARRB2	0.21166	0.983051	-0.0883223	0.0984798	chr4	-0.0234539	1	chr17	0	0
THAP1	BATF	0.226299	0.983051	-0.0912317	0.221909	chr8	0.0106345	1	chr14	1	0
ICE2	E2F2	0.236128	0.983051	-0.0858783	0.119673	chr15	0.0153175	1	chr1	0	0
THAP1	FLT3LG	0.22558	0.983051	-0.0912317	0.221909	chr8	0.0138953	1	chr19	1	0
BRAT1	PODXL2	0.20457	0.983051	-0.101501	0.239623	chr7	0.00193651	1	chr3	0	0
CFLAR	EFNB3	0.303991	0.982908	-0.144671	0.0964099	chr2	-0.00222194	1	chr17	0	0
SLC25A28	EVI2B	0.193069	0.982908	-0.121971	0.060433	chr10	-0.0122214	1	chr17	0	0
FDX2	IFFO1	0.226177	0.982908	-0.0954315	0.0800706	chr19	-0.000438972	1	chr12	0	0
ZFP36L1	ITPRIPL1	0.225686	0.982908	-0.110807	0.15791	chr14	-0.0213567	1	chr2	0	0
ICE2	NRROS	0.225109	0.982908	-0.0858783	0.119673	chr15	-0.00166903	1	chr3	0	0
THAP1	ARHGDIB	0.228597	0.982766	-0.0912317	0.221909	chr8	-0.0242398	0.621322	chr12	1	0
MARK2	BCL2	0.27087	0.982766	-0.0830812	0.228415	chr11	0.0483234	1	chr18	0	0
DCTN6	HCLS1	0.188451	0.982766	-0.0997292	0.00156516	chr8	0.00471407	1	chr3	1	0
ZFP36L1	PLCXD1	0.220568	0.982766	-0.110807	0.15791	chr14	-0.00150881	1	NA	0	0
CFLAR	REEP2	0.304456	0.982766	-0.144671	0.0964099	chr2	-0.00749174	1	chr5	0	0
CCDC130	RPS27L	0.232005	0.982766	-0.0856743	0.121483	NA	0.0258081	1	chr15	1	0
PPP1R15B	SDCBP	0.242238	0.982766	-0.114607	0.127654	chr1	-0.0285264	1	chr8	1	0
THAP1	TAPBP	0.223908	0.982766	-0.0912317	0.221909	chr8	-0.0067173	1	chr6	1	0
CCDC130	ZEB2	0.237789	0.982766	-0.0856743	0.121483	NA	0.0705821	1	chr2	1	0
MAEA	CLSPN	0.204269	0.982624	-0.0883223	0.0984798	chr4	0.0107186	0.678579	chr1	0	0
THAP1	FAM111A	0.220128	0.982624	-0.0912317	0.221909	chr8	0.000376652	1	chr11	1	0
UBA6	SYNE1	0.238798	0.982624	-0.0803956	0.0984798	chr4	-0.00235769	1	chr6	0	0
THAP1	CCDC88B	0.22537	0.982481	-0.0912317	0.221909	chr8	-0.034203	0.975711	chr11	1	0
GRHL2	GPX4	0.339463	0.982481	-0.125562	0.0789719	chr8	0.111314	0.421538	chr19	0	0
MAEA	MAPK12	0.197101	0.982481	-0.0883223	0.0984798	chr4	-0.00402154	1	chr22	0	0
CFLAR	SYNGR1	0.300017	0.982481	-0.144671	0.0964099	chr2	0.00810688	1	chr22	0	0
BIRC6	WIPF1	0.240663	0.982481	-0.10763	0.130664	chr2	-0.00788576	1	chr2	0	0
UBR4	ELMO1	0.218164	0.982339	-0.0841508	0.133409	chr1	0.0236621	1	chr7	1	0
ILK	FKBP5	0.237313	0.982339	-0.109118	0.128613	chr11	0.00848984	1	chr6	0	0
PPP1R15B	LPXN	0.240491	0.982196	-0.114607	0.127654	chr1	-0.0130998	1	chr11	1	0
ILK	EVL	0.240302	0.982054	-0.109118	0.128613	chr11	0.0202392	1	chr14	0	0
CCDC130	ATP8B2	0.232646	0.981911	-0.0856743	0.121483	NA	0.000890458	1	chr1	1	0
BRF2	FRMD6	0.236407	0.981911	-0.11442	2.57312e-05	chr8	0.00557854	1	chr14	1	0
FDX2	GAMT	0.215915	0.981911	-0.0954315	0.0800706	chr19	0.00775125	1	chr19	0	0
THAP1	MFNG	0.238765	0.981911	-0.0912317	0.221909	chr8	-0.00956194	1	chr22	1	0
ILK	PIM2	0.244556	0.981911	-0.109118	0.128613	chr11	0.0214082	1	chrX	0	0
BIRC6	CMTM3	0.243905	0.981769	-0.10763	0.130664	chr2	-0.00960013	1	chr16	0	0
UBA6	DOK3	0.238426	0.981769	-0.0803956	0.0984798	chr4	-0.00627111	1	chr5	0	0
THAP1	LCP1	0.227401	0.981769	-0.0912317	0.221909	chr8	0.0147189	1	chr13	1	0
DCTN6	PLA2G6	0.18565	0.981769	-0.0997292	0.00156516	chr8	-0.0258082	1	chr22	1	0
THAP1	DENND3	0.219238	0.981627	-0.0912317	0.221909	chr8	-0.00919072	1	chr8	1	0
BIRC6	EMP3	0.237726	0.981627	-0.10763	0.130664	chr2	0.0164244	1	chr19	0	0
DCTN6	ICAM2	0.170456	0.981627	-0.0997292	0.00156516	chr8	-0.00475743	1	chr17	1	0
ILK	PTP4A3	0.23528	0.981627	-0.109118	0.128613	chr11	-0.00395577	1	chr8	0	0
ICE2	RASSF2	0.212996	0.981627	-0.0858783	0.119673	chr15	0.0189089	1	chr20	0	0
BIRC6	ZEB1	0.238193	0.981627	-0.10763	0.130664	chr2	-0.000939958	1	chr10	0	0
ZFP36L1	ZNF704	0.21591	0.981627	-0.110807	0.15791	chr14	-0.025987	0.689114	chr8	0	0
PPP1R15B	CD68	0.241819	0.981484	-0.114607	0.127654	chr1	-0.0168893	1	chr17	1	0
CFLAR	LZTS1	0.300171	0.981484	-0.144671	0.0964099	chr2	-0.0180546	0.967719	chr8	0	0
ARHGEF7	ANXA6	0.292674	0.981342	-0.116336	0.156589	chr13	-0.00890517	1	chr5	0	0
ICE2	EAF2	0.225808	0.981342	-0.0858783	0.119673	chr15	-0.031769	1	chr3	0	0
DCTN6	GMFG	0.184119	0.981342	-0.0997292	0.00156516	chr8	-0.00967562	1	chr19	1	0
FDX2	MSH5	0.206555	0.981342	-0.0954315	0.0800706	chr19	-0.00909177	1	chr6	0	0
BRAT1	MSH5	0.194225	0.981342	-0.101501	0.239623	chr7	-0.00909177	1	chr6	0	0
ZFP36L1	MSI2	0.218319	0.981342	-0.110807	0.15791	chr14	0.0444648	0.495238	chr17	0	0
CFLAR	CSRP2	0.305228	0.981199	-0.144671	0.0964099	chr2	-0.00768461	1	chr12	0	0
BRF2	CTSB	0.224308	0.981199	-0.11442	2.57312e-05	chr8	-0.00768071	1	chr8	1	0
ICE2	LRMP	0.220705	0.981199	-0.0858783	0.119673	chr15	0.0142441	1	NA	0	0
GRHL2	SRF	0.278651	0.981199	-0.125562	0.0789719	chr8	0.0376938	0.898776	chr6	0	0
BRAT1	CHD7	0.198729	0.981057	-0.101501	0.239623	chr7	0.0229952	1	chr8	0	0
UBA6	DOCK10	0.240163	0.981057	-0.0803956	0.0984798	chr4	0.0192343	1	chr2	0	0
BIRC6	HLX	0.221977	0.981057	-0.10763	0.130664	chr2	0.0160139	1	chr1	0	0
SLC25A28	MFNG	0.199301	0.981057	-0.121971	0.060433	chr10	-0.00956194	1	chr22	0	0
ILK	P2RY11	0.23551	0.981057	-0.109118	0.128613	chr11	-0.0147923	1	chr19	0	0
SLC25A28	PTK2B	0.202484	0.981057	-0.121971	0.060433	chr10	-0.043552	0.338018	chr8	0	0
UBA6	SEPT6	0.236522	0.981057	-0.0803956	0.0984798	chr4	0.00930314	1	NA	0	0
CFLAR	TRO	0.303659	0.981057	-0.144671	0.0964099	chr2	-0.0266411	0.770736	chrX	0	0
ILK	CCDC88C	0.253382	0.980914	-0.109118	0.128613	chr11	0.000665929	1	chr14	0	0
FDX2	CERKL	0.214297	0.980914	-0.0954315	0.0800706	chr19	0.00737943	1	chr2	0	0
ICE2	CORO1A	0.221645	0.980914	-0.0858783	0.119673	chr15	-0.0115687	1	chr16	0	0
PPP1R15B	ETS1	0.235421	0.980914	-0.114607	0.127654	chr1	-0.00862238	1	chr11	1	0
MARK2	EVL	0.260434	0.980914	-0.0830812	0.228415	chr11	0.0202392	1	chr14	0	0
ZFP36L1	PODXL2	0.217125	0.980914	-0.110807	0.15791	chr14	0.00193651	1	chr3	0	0
DCTN6	AKNA	0.178626	0.980772	-0.0997292	0.00156516	chr8	0.00545073	1	chr9	1	0
BIRC6	AP1S2	0.235213	0.980772	-0.10763	0.130664	chr2	0.0136771	1	chrX	0	0
UBA6	CERKL	0.236234	0.980772	-0.0803956	0.0984798	chr4	0.00737943	1	chr2	0	0
BRF2	ELK3	0.221983	0.980772	-0.11442	2.57312e-05	chr8	0.0115471	1	chr12	1	0
ILK	INTS6L	0.230598	0.980772	-0.109118	0.128613	chr11	-0.012914	1	chrX	0	0
ILK	MYBL2	0.228726	0.980772	-0.109118	0.128613	chr11	-0.011805	0.725679	chr20	0	0
CCDC130	PLEKHO2	0.226181	0.980772	-0.0856743	0.121483	NA	0.0195887	1	chr15	1	0
THAP1	TNFAIP8	0.218123	0.980772	-0.0912317	0.221909	chr8	0.00405467	1	chr5	1	0
PPP1R15B	ZNF697	0.236481	0.980772	-0.114607	0.127654	chr1	0.00809228	1	chr1	1	0
CFLAR	DPYSL4	0.299455	0.98063	-0.144671	0.0964099	chr2	-0.00134264	1	chr10	0	0
CCDC130	EVI2A	0.219004	0.98063	-0.0856743	0.121483	NA	-0.00545657	1	chr17	1	0
MAEA	FAM216A	0.206756	0.98063	-0.0883223	0.0984798	chr4	0.000199061	1	chr12	0	0
BRAT1	PLA2G6	0.202208	0.98063	-0.101501	0.239623	chr7	-0.0258082	1	chr22	0	0
MAEA	GTSE1	0.195535	0.980487	-0.0883223	0.0984798	chr4	0.0130346	1	chr22	0	0
ZFP36L1	SLC1A4	0.218184	0.980487	-0.110807	0.15791	chr14	-0.0189829	1	chr2	0	0
THAP1	CD74	0.211509	0.980345	-0.0912317	0.221909	chr8	-0.0234334	1	chr5	1	0
ILK	PLD6	0.226312	0.980345	-0.109118	0.128613	chr11	-0.00571195	1	chr17	0	0
THAP1	RASSF5	0.234124	0.980345	-0.0912317	0.221909	chr8	0.0148985	1	chr1	1	0
BIRC6	SACS	0.232544	0.980345	-0.10763	0.130664	chr2	-0.0119957	1	chr13	0	0
THAP1	SRGN	0.218815	0.980345	-0.0912317	0.221909	chr8	-0.0156618	1	chr10	1	0
ILK	GLCCI1	0.231263	0.980202	-0.109118	0.128613	chr11	0.0199079	1	chr7	0	0
SLC25A28	GMFG	0.201874	0.980202	-0.121971	0.060433	chr10	-0.00967562	1	chr19	0	0
UBR4	LAPTM5	0.199427	0.980202	-0.0841508	0.133409	chr1	-0.00703823	1	chr1	1	0
ILK	MSH5	0.228188	0.980202	-0.109118	0.128613	chr11	-0.00909177	1	chr6	0	0
ZFP36L1	PDXP	0.235801	0.980202	-0.110807	0.15791	chr14	-0.0171269	1	chr22	0	0
FDX2	RENBP	0.204597	0.980202	-0.0954315	0.0800706	chr19	-0.0013514	1	chrX	0	0
BIRC6	STX2	0.239882	0.980202	-0.10763	0.130664	chr2	0.0253534	1	chr12	0	0
ARHGEF7	A1BG	0.288578	0.98006	-0.116336	0.156589	chr13	0.00661801	1	chr19	0	0
DCTN6	ELMO1	0.185734	0.98006	-0.0997292	0.00156516	chr8	0.0236621	1	chr7	1	0
ICE2	FERMT3	0.214038	0.98006	-0.0858783	0.119673	chr15	-0.0312389	1	chr11	0	0
POLR3D	LZTS1	0.191029	0.98006	-0.199759	1.15495e-09	chr8	-0.0180546	0.967719	chr8	1	0
MAEA	MEF2C	0.201662	0.98006	-0.0883223	0.0984798	chr4	0.0332171	1	chr5	0	0
ZFP36L1	PLA2G6	0.220272	0.98006	-0.110807	0.15791	chr14	-0.0258082	1	chr22	0	0
MARK2	USP49	0.260756	0.98006	-0.0830812	0.228415	chr11	-0.0122809	1	chr6	0	0
MAEA	WDR62	0.197815	0.98006	-0.0883223	0.0984798	chr4	-0.00270268	1	chr19	0	0
ARHGEF7	ZEB2	0.292453	0.98006	-0.116336	0.156589	chr13	0.0705821	1	chr2	0	0
ARHGEF7	CCDC136	0.285587	0.979917	-0.116336	0.156589	chr13	-0.000135621	1	chr7	0	0
GRHL2	CDC42	0.289087	0.979917	-0.125562	0.0789719	chr8	0.0510654	0.339549	chr1	0	1
DCTN6	LRMP	0.180483	0.979917	-0.0997292	0.00156516	chr8	0.0142441	1	NA	1	0
UBA6	SAP30	0.238619	0.979917	-0.0803956	0.0984798	chr4	0.00393527	1	chr4	0	0
THAP1	SLC15A3	0.20858	0.979917	-0.0912317	0.221909	chr8	0.00260789	1	chr11	1	0
ARHGEF7	SLC25A20	0.282112	0.979917	-0.116336	0.156589	chr13	-0.00429428	1	chr3	0	0
UBR4	EAF2	0.211888	0.979775	-0.0841508	0.133409	chr1	-0.031769	1	chr3	1	0
THAP1	IKBKE	0.209639	0.979775	-0.0912317	0.221909	chr8	-0.00588973	1	chr1	1	0
UBA6	LAPTM5	0.22857	0.979775	-0.0803956	0.0984798	chr4	-0.00703823	1	chr1	0	0
ARHGEF7	MAPRE2	0.283187	0.979775	-0.116336	0.156589	chr13	0.0143227	1	chr18	0	0
FDX2	MICAL1	0.207281	0.979775	-0.0954315	0.0800706	chr19	0.00879694	1	chr6	0	0
BRAT1	NUP210	0.207077	0.979775	-0.101501	0.239623	chr7	-0.0174702	1	chr3	0	0
BRAT1	RGS16	0.206567	0.979775	-0.101501	0.239623	chr7	-0.00387186	1	chr1	0	0
FDX2	TRPV2	0.204905	0.979775	-0.0954315	0.0800706	chr19	-0.0126346	1	chr17	0	0
GRHL2	CDH2	0.255023	0.979633	-0.125562	0.0789719	chr8	-0.0351269	1	chr18	0	0
DCTN6	FERMT3	0.179991	0.979633	-0.0997292	0.00156516	chr8	-0.0312389	1	chr11	1	0
MAEA	LRMP	0.206745	0.979633	-0.0883223	0.0984798	chr4	0.0142441	1	NA	0	0
FDX2	RASA3	0.205811	0.979633	-0.0954315	0.0800706	chr19	0.0165708	1	chr13	0	0
ARHGEF7	WDR62	0.282483	0.979633	-0.116336	0.156589	chr13	-0.00270268	1	chr19	0	0
UBA6	EVI2B	0.227254	0.97949	-0.0803956	0.0984798	chr4	-0.0122214	1	chr17	0	0
THAP1	IL15RA	0.220486	0.97949	-0.0912317	0.221909	chr8	0.0361129	1	chr10	1	0
DCTN6	NRROS	0.181572	0.97949	-0.0997292	0.00156516	chr8	-0.00166903	1	chr3	1	0
BRAT1	PLD6	0.189329	0.97949	-0.101501	0.239623	chr7	-0.00571195	1	chr17	0	0
ARHGEF7	RNF144A	0.286477	0.97949	-0.116336	0.156589	chr13	0.00609934	1	chr2	0	0
CFLAR	CPT1C	0.29395	0.979348	-0.144671	0.0964099	chr2	0.00303766	1	chr19	0	0
UBA6	GLIPR2	0.241411	0.979348	-0.0803956	0.0984798	chr4	0.00849012	1	chr9	0	0
BRF2	LOX	0.228055	0.979348	-0.11442	2.57312e-05	chr8	0.0286947	0.742416	chr5	1	0
PPP1R15B	SLC25A37	0.226481	0.979348	-0.114607	0.127654	chr1	-0.027515	1	chr8	1	0
BIRC6	ANXA6	0.222013	0.979205	-0.10763	0.130664	chr2	-0.00890517	1	chr5	0	0
FDX2	ARHGEF6	0.213415	0.979205	-0.0954315	0.0800706	chr19	0.0025407	1	chrX	0	0
ILK	BCL11A	0.228436	0.979205	-0.109118	0.128613	chr11	0.0156614	1	chr2	0	0
ICE2	CXCR4	0.209933	0.979205	-0.0858783	0.119673	chr15	0.00916829	1	chr2	0	0
ILK	MAN2A2	0.22766	0.979205	-0.109118	0.128613	chr11	0.0322927	0.521803	chr15	0	0
DCTN6	PIM2	0.178588	0.979205	-0.0997292	0.00156516	chr8	0.0214082	1	chrX	1	0
ARHGEF7	PLEKHO1	0.287191	0.979205	-0.116336	0.156589	chr13	-0.0233548	1	chr1	0	0
PPP1R15B	APOBEC3C	0.229449	0.979063	-0.114607	0.127654	chr1	-0.0104178	1	chr22	1	0
UBR4	BLMH	0.199705	0.979063	-0.0841508	0.133409	chr1	-0.00984486	1	chr17	1	0
BRAT1	COQ8A	0.19694	0.979063	-0.101501	0.239623	chr7	-0.0190299	1	chr1	0	0
UBR4	FERMT3	0.203359	0.979063	-0.0841508	0.133409	chr1	-0.0312389	1	chr11	1	0
ICE2	MFNG	0.210071	0.979063	-0.0858783	0.119673	chr15	-0.00956194	1	chr22	0	0
BRAT1	PLCG2	0.191112	0.979063	-0.101501	0.239623	chr7	0.0201422	1	chr16	0	0
UBR4	USP49	0.207181	0.979063	-0.0841508	0.133409	chr1	-0.0122809	1	chr6	1	0
BIRC6	AKR1B1	0.214817	0.97892	-0.10763	0.130664	chr2	-0.00724912	1	chr7	0	0
FDX2	GYPC	0.209576	0.97892	-0.0954315	0.0800706	chr19	0.0161021	1	chr2	0	0
ARHGEF7	MAGEH1	0.28203	0.97892	-0.116336	0.156589	chr13	-0.0087473	1	chrX	0	0
BIRC6	MPP1	0.218886	0.97892	-0.10763	0.130664	chr2	-0.00714261	1	chrX	0	0
MAEA	RRM2	0.19109	0.97892	-0.0883223	0.0984798	chr4	0.0840528	0.255254	chr2	0	1
UBA6	TUBA1A	0.247339	0.97892	-0.0803956	0.0984798	chr4	-0.00315699	1	chr12	0	0
ILK	VAV1	0.238666	0.97892	-0.109118	0.128613	chr11	-0.00324113	1	chr19	0	0
CCDC130	VIM	0.23572	0.97892	-0.0856743	0.121483	NA	0.0350483	0.440826	chr10	1	0
MARK2	A1BG	0.258878	0.978778	-0.0830812	0.228415	chr11	0.00661801	1	chr19	0	0
BIRC6	ADAMTS9	0.210682	0.978778	-0.10763	0.130664	chr2	0.000370676	1	chr3	0	0
ICE2	ARHGAP33	0.214639	0.978778	-0.0858783	0.119673	chr15	0.00579388	1	chr19	0	0
BIRC6	BCL2	0.227994	0.978778	-0.10763	0.130664	chr2	0.0483234	1	chr18	0	0
MARK2	CDKN2C	0.257956	0.978778	-0.0830812	0.228415	chr11	-0.0359094	0.939559	chr1	0	0
THAP1	IL2RG	0.226144	0.978778	-0.0912317	0.221909	chr8	-0.0188234	1	chrX	1	0
CCDC130	MFSD12	0.21287	0.978778	-0.0856743	0.121483	NA	-0.0231154	1	chr19	1	0
PPP1R15B	MMP14	0.25026	0.978778	-0.114607	0.127654	chr1	0.0155091	1	chr14	1	0
THAP1	MX1	0.204144	0.978778	-0.0912317	0.221909	chr8	-0.00449014	1	chr21	1	0
THAP1	CGAS	0.207592	0.978636	-0.0912317	0.221909	chr8	0.0188244	1	chr6	1	0
MARK2	LIMD2	0.258147	0.978636	-0.0830812	0.228415	chr11	-0.0359745	0.319732	chr17	0	0
MARK2	PRKAR2B	0.259497	0.978636	-0.0830812	0.228415	chr11	0.0137427	1	chr7	0	0
BRAT1	RBM38	0.201757	0.978636	-0.101501	0.239623	chr7	-0.0263193	1	chr20	0	0
ILK	RINL	0.22902	0.978636	-0.109118	0.128613	chr11	-0.0136326	1	chr19	0	0
THAP1	RPS6KA1	0.21945	0.978636	-0.0912317	0.221909	chr8	0.0220667	1	chr1	1	0
UBR4	CORO1A	0.207423	0.978493	-0.0841508	0.133409	chr1	-0.0115687	1	chr16	1	0
CFLAR	GPM6B	0.28932	0.978493	-0.144671	0.0964099	chr2	-0.00308474	1	chrX	0	0
ICE2	LIPE	0.188158	0.978493	-0.0858783	0.119673	chr15	-0.0186074	1	chr19	0	0

## Sheet: ReadME
Column header	description
gene	gene symbol of the DepMap 20Q2 CERES gene list subset
chr8p_dCERES	difference between the mean CERES score among all tested chr8p DEL cell lines and the mean CERES score among all tested chr8p nonDEL cell lines
Wilcoxons_pvalue_DEL_nonDEL	P-value, calculated using a Wilcoxon test between the DEL cell line CERES scores and nonDEL cell line CERES scores
adj_pvalue_IHW	adjusted p-value, calculated with Independent Hypothesis Weighting of the Wilcoxons p-values using the chr8p nonDEL cell line CERES scores as covariates
CERES_chr8p_DEL	mean CERES score among all tested chr8p DEL cell lines
CERES_chr8p_nonDEL	mean CERES score among all tested chr8p nonDEL cell lines
chromosome	chromosome of the tested gene
is_8pSL	Boolean, 1 if the tested gene has a dCERES lower than -0.075 and an adjusted p-value lower than 0.25
c8pSL_gene_symbol	gene symbol of the 8pSL gene
gene2_symbol	gene symbol of the SL partner gene predicted to be SL
PCC	Pearson correlation between gene expression and CERES scores of the tested gene pair
BaCoN score	BaCoN score of the chr8pSL gene and its predicted SL partner
